# Supplementary material for: Encoding gene RAB3B exists in linear chromosomal and circular extrachromosomal DNA and contributes to cisplatin resistance of hypopharyngeal squamous cell carcinoma via inducing autophagy
Source: Cell Death Dis. 2022 Feb 22;13(2):171. doi: 10.1038/s41419-022-04627-w (PMC8863882; doi:10.1038/s41419-022-04627-w)
Supplement: Supplementary file 8 — Supplementary Table 1-11 [file 41419_2022_4627_MOESM8_ESM.xlsx]

## Sheet: S-table1（FaDu_DDP）
FaDu_DDP eccDNA (at least 1 raw split counts within 3 samples) Column A-E: eccDNA genomic position & length. Column F-K: split read counts of each sample. Column L-Q: normalized split read counts by edgeR packages. Column R-AI: gene annotation information of eccDNA. Ref: Circle-Map: Sensitive detection of circular DNAs at single-nucleotide resolution using guided realignment of partially aligned …
					raw split counts						normalized split counts						Annotations
ecc_chr	ecc_start	ecc_end	ecc_location	ecc_length	FaDu_DDP-1	FaDu_DDP-2	FaDu_DDP-3	FaDu-1	FaDu-2	FaDu-3	FaDu_DDP-1	FaDu_DDP-2	FaDu_DDP-3	FaDu-1	FaDu-2	FaDu-3	chr	start	end	gene_id	gene_name	strand	biotype	overlap	GeneID	Synonyms	dbXrefs	chromosome	map_location	description	pathway	GO-CC	GO-MF	GO-BP
chr15	77996709	77996737	chr15:77996709-77996737	28	1	0	0	2	1	0	5.479	3.04301	3.04301	6.30424	5.13864	3.04301	chr15	77905369	78113242	ENSG00000169783	LINGO1	-	protein_coding	28	84894	LERN1|LRRN6A|UNQ201	MIM:609791|HGNC:HGNC:21205|Ensembl:ENSG00000169783|HPRD:14322|Vega:OTTHUMG00000172629	15	15q24.3	leucine rich repeat and Ig domain containing 1		GO:0005622(intracellular)//GO:0005886(plasma membrane)//GO:0016021(integral component of membrane)	GO:0005515(protein binding)//GO:0005154(epidermal growth factor receptor binding)	GO:0007409(axonogenesis)//GO:0050770(regulation of axonogenesis)//GO:0043491(protein kinase B signaling)//GO:0048715(negative regulation of oligodendrocyte differentiation)//GO:0050771(negative regulation of axonogenesis)//GO:0048011(neurotrophin TRK receptor signaling pathway)//GO:0021954(central nervous system neuron development)//GO:0007165(signal transduction)
chr14	89258960	89259118	chr14:89258960-89259118	158	0	1	0	0	0	1	3.04301	5.49478	3.04301	3.04301	3.04301	5.3136	chr14	89078775	89259096	ENSG00000165521	EML5	-	protein_coding	136	161436	EMAP-2	HGNC:HGNC:18197|Ensembl:ENSG00000165521|HPRD:16861|Vega:OTTHUMG00000170811	14	14q31.3	echinoderm microtubule associated protein like 5		GO:0070062(extracellular exosome)//GO:0005874(microtubule)//GO:0005737(cytoplasm)	GO:0003824(catalytic activity)//GO:0003674(molecular_function)	GO:0008152(metabolic process)//GO:0008150(biological_process)
chr2	222209717	222209995	chr2:222209717-222209995	278	0	2	0	0	0	0	3.04301	6.35651	3.04301	3.04301	3.04301	3.04301								0
chr12	11361922	11362256	chr12:11361922-11362256	334	1	0	1	1	2	0	5.479	3.04301	5.36531	5.44737	5.95916	3.04301								0
chr12	110712274	110713042	chr12:110712274-110713042	768	5	1	12	8	4	14	7.57013	5.49478	8.65818	8.18673	6.86028	8.8126								0
chr5	71018683	71019084	chr5:71018683-71019084	401	1	0	0	1	2	1	5.479	3.04301	3.04301	5.44737	5.95916	5.3136								0
chr20	47257336	47257570	chr20:47257336-47257570	234	1	0	0	0	2	0	5.479	3.04301	3.04301	3.04301	5.95916	3.04301	chr20	47240790	47444420	ENSG00000124126	PREX1	-	protein_coding	234	57580	P-REX1	MIM:606905|HGNC:HGNC:32594|Ensembl:ENSG00000124126|HPRD:06066|Vega:OTTHUMG00000032685	20	20q13.13	phosphatidylinositol-3,4,5-trisphosphate-dependent Rac exchange factor 1	hsa04062(Chemokine signaling pathway)	GO:0005886(plasma membrane)//GO:0048471(perinuclear region of cytoplasm)//GO:0043198(dendritic shaft)//GO:0043231(intracellular membrane-bounded organelle)//GO:0030426(growth cone)//GO:0005829(cytosol)//GO:0005737(cytoplasm)	GO:0005089(Rho guanyl-nucleotide exchange factor activity)//GO:0005543(phospholipid binding)//GO:0005096(GTPase activator activity)//GO:0005515(protein binding)//GO:0019899(enzyme binding)	GO:0030041(actin filament polymerization)//GO:0050773(regulation of dendrite development)//GO:0006801(superoxide metabolic process)//GO:0042119(neutrophil activation)//GO:0030833(regulation of actin filament polymerization)//GO:0030217(T cell differentiation)//GO:1900026(positive regulation of substrate adhesion-dependent cell spreading)//GO:0035023(regulation of Rho protein signal transduction)/…
chr11	125989686	125990122	chr11:125989686-125990122	436	1	2	2	0	2	0	5.479	6.35651	6.21335	3.04301	5.95916	3.04301								0
chr11	11679412	11679606	chr11:11679412-11679606	194	1	0	0	0	5	2	5.479	3.04301	3.04301	3.04301	7.1616	6.15578								0
chr13	56000921	56001160	chr13:56000921-56001160	239	4	0	0	1	0	2	7.26376	3.04301	3.04301	5.44737	3.04301	6.15578								0
chr19	29658071	29658345	chr19:29658071-29658345	274	0	0	1	1	2	1	3.04301	3.04301	5.36531	5.44737	5.95916	5.3136								0
chr11	66077732	66078075	chr11:66077732-66078075	343	1	2	2	4	2	1	5.479	6.35651	6.21335	7.22697	5.95916	5.3136								0
chr1	236949023	236949318	chr1:236949023-236949318	295	1	2	1	0	3	3	5.479	6.35651	5.36531	3.04301	6.47896	6.68405								0
chr6	68507968	68508177	chr6:68507968-68508177	209	2	1	1	0	0	0	6.33913	5.49478	5.36531	3.04301	3.04301	3.04301								0
chr6	45263067	45263277	chr6:45263067-45263277	210	2	2	0	0	2	0	6.33913	6.35651	3.04301	3.04301	5.95916	3.04301	chr6	44777054	45345690	ENSG00000196284	SUPT3H	-	protein_coding	210	8464	SPT3|SPT3L	MIM:602947|HGNC:HGNC:11466|Ensembl:ENSG00000196284|HPRD:04254|Vega:OTTHUMG00000014773	6	6p21.1-p21.3	SPT3 homolog, SAGA and STAGA complex component	hsa05202(Transcriptional misregulation in cancer)	GO:0030914(STAGA complex)//GO:0005669(transcription factor TFIID complex)//GO:0000124(SAGA complex)//GO:0033276(transcription factor TFTC complex)//GO:0005654(nucleoplasm)//GO:0005634(nucleus)	GO:0046982(protein heterodimerization activity)//GO:0003677(DNA binding)//GO:0004402(histone acetyltransferase activity)//GO:0003713(transcription coactivator activity)	GO:0006325(chromatin organization)//GO:0098792(xenophagy)//GO:0098779(mitophagy in response to mitochondrial depolarization)//GO:0006366(transcription from RNA polymerase II promoter)//GO:0016578(histone deubiquitination)//GO:0006357(regulation of transcription from RNA polymerase II promoter)//GO:0002230(positive regulation of defense response to virus by host)//GO:0045893(positive regulation of…
chr12	112259449	112259690	chr12:112259449-112259690	241	0	1	1	0	7	4	3.04301	5.49478	5.36531	3.04301	7.6231	7.06989								0
chrX	70575217	70575289	chrX:70575217-70575289	72	0	1	0	0	0	0	3.04301	5.49478	3.04301	3.04301	3.04301	3.04301								0
chr10	31393954	31394442	chr10:31393954-31394442	488	0	1	0	0	0	0	3.04301	5.49478	3.04301	3.04301	3.04301	3.04301								0
chr12	117175132	117175345	chr12:117175132-117175345	213	1	0	0	0	0	0	5.479	3.04301	3.04301	3.04301	3.04301	3.04301	chr12	117153593	117175875	ENSG00000111412	C12orf49	-	protein_coding	213	79794	-	HGNC:HGNC:26128|HPRD:07962	12	12q24.22	chromosome 12 open reading frame 49		GO:0005576(extracellular region)	GO:0005515(protein binding)
chr3	179601280	179601669	chr3:179601280-179601669	389	0	1	1	1	2	2	3.04301	5.49478	5.36531	5.44737	5.95916	6.15578	chr3	179512746	179754841	ENSG00000114757	PEX5L	-	protein_coding	389	51555	PEX5R|PEX5RP|PXR2|PXR2B|TRIP8b	MIM:611058|HGNC:HGNC:30024|Ensembl:ENSG00000114757|HPRD:11425|Vega:OTTHUMG00000157363	3	3q26.33	peroxisomal biogenesis factor 5-like	hsa04146(Peroxisome)	GO:0005778(peroxisomal membrane)//GO:0030425(dendrite)//GO:0043235(receptor complex)//GO:0005829(cytosol)	GO:0031267(small GTPase binding)//GO:0000268(peroxisome targeting sequence binding)//GO:0005052(peroxisome matrix targeting signal-1 binding)	GO:0043949(regulation of cAMP-mediated signaling)//GO:0016560(protein import into peroxisome matrix, docking)//GO:0045185(maintenance of protein location)//GO:0042391(regulation of membrane potential)
chr8	38360122	38360275	chr8:38360122-38360275	153	1	1	0	0	0	0	5.479	5.49478	3.04301	3.04301	3.04301	3.04301								0
chr13	57546120	57546256	chr13:57546120-57546256	136	1	0	0	0	0	0	5.479	3.04301	3.04301	3.04301	3.04301	3.04301								0
chr15	67822886	67823189	chr15:67822886-67823189	303	0	2	1	1	1	0	3.04301	6.35651	5.36531	5.44737	5.13864	3.04301								0
chr1	76084791	76084947	chr1:76084791-76084947	156	1	2	1	3	0	2	5.479	6.35651	5.36531	6.83815	3.04301	6.15578								0
chr3	101867316	101868038	chr3:101867316-101868038	722	3	0	0	0	2	0	6.87429	3.04301	3.04301	3.04301	5.95916	3.04301	chr3	101818088	102198685	ENSG00000170044	ZPLD1	+	protein_coding	722	131368	-	MIM:615915|HGNC:HGNC:27022|Ensembl:ENSG00000170044|HPRD:14048|Vega:OTTHUMG00000159229	3	3q12.3	zona pellucida-like domain containing 1		GO:0016021(integral component of membrane)
chr17	50273558	50273943	chr17:50273558-50273943	385	2	0	0	0	1	5	6.33913	3.04301	3.04301	3.04301	5.13864	7.37401								0
chr5	23862746	23863197	chr5:23862746-23863197	451	1	0	0	0	2	1	5.479	3.04301	3.04301	3.04301	5.95916	5.3136								0
chr18	271839	272355	chr18:271839-272355	516	0	0	1	1	0	1	3.04301	3.04301	5.36531	5.44737	3.04301	5.3136								0
chr1	205334038	205334359	chr1:205334038-205334359	321	1	2	0	2	6	9	5.479	6.35651	3.04301	6.30424	7.41072	8.18979								0
chr7	126929043	126929323	chr7:126929043-126929323	280	2	0	0	0	3	2	6.33913	3.04301	3.04301	3.04301	6.47896	6.15578								0
chr5	81262964	81263094	chr5:81262964-81263094	130	0	1	2	1	8	7	3.04301	5.49478	6.21335	5.44737	7.80818	7.8388								0
chr1	24123737	24123988	chr1:24123737-24123988	251	0	1	1	1	0	2	3.04301	5.49478	5.36531	5.44737	3.04301	6.15578	chr1	24122089	24127271	ENSG00000117308	GALE	-	protein_coding	251	2582	SDR1E1	MIM:606953|HGNC:HGNC:4116|Ensembl:ENSG00000117308|HPRD:06092|Vega:OTTHUMG00000002958	1	1p36-p35	UDP-galactose-4-epimerase	hsa00052(Galactose metabolism)//hsa00520(Amino sugar and nucleotide sugar metabolism)//	GO:0070062(extracellular exosome)//GO:0005829(cytosol)	GO:0003974(UDP-N-acetylglucosamine 4-epimerase activity)//GO:0050662(coenzyme binding)//GO:0003978(UDP-glucose 4-epimerase activity)//GO:0042803(protein homodimerization activity)	GO:0006012(galactose metabolic process)//GO:0005975(carbohydrate metabolic process)//GO:0044281(small molecule metabolic process)//GO:0019388(galactose catabolic process)
chr16	9844706	9844850	chr16:9844706-9844850	144	3	3	4	1	9	11	6.87429	6.89227	7.13092	5.44737	7.9722	8.47187								0
chr7	340750	341114	chr7:340750-341114	364	1	0	0	1	0	0	5.479	3.04301	3.04301	5.44737	3.04301	3.04301								0
chr8	120220636	120220899	chr8:120220636-120220899	263	1	0	1	0	0	0	5.479	3.04301	5.36531	3.04301	3.04301	3.04301	chr8	120177273	120257913	ENSG00000147676	MAL2	+	protein_coding	263	114569	-	MIM:609684|HGNC:HGNC:13634|Ensembl:ENSG00000147676|HPRD:14351|Vega:OTTHUMG00000164973	8	8q23	mal, T-cell differentiation protein 2 (gene/pseudogene)		GO:0016021(integral component of membrane)//GO:0070062(extracellular exosome)//GO:0012505(endomembrane system)//GO:0048471(perinuclear region of cytoplasm)//GO:0045121(membrane raft)//GO:0016324(apical plasma membrane)	GO:0005515(protein binding)
chr1	152447799	152450987	chr1:152447799-152450987	3188	1	0	0	0	0	0	5.479	3.04301	3.04301	3.04301	3.04301	3.04301								0
chr4	35865854	35866317	chr4:35865854-35866317	463	1	3	0	0	2	2	5.479	6.89227	3.04301	3.04301	5.95916	6.15578								0
chr1	85633177	85633344	chr1:85633177-85633344	167	1	4	0	0	0	1	5.479	7.28207	3.04301	3.04301	3.04301	5.3136	chr1	85622556	85666729	ENSG00000097096	SYDE2	-	protein_coding	167	84144	-	HGNC:HGNC:25841|Ensembl:ENSG00000097096|Vega:OTTHUMG00000009956	1	1p22.3	synapse defective 1, Rho GTPase, homolog 2 (C. elegans)		GO:0005737(cytoplasm)//GO:0005829(cytosol)	GO:0005096(GTPase activator activity)	GO:0090630(activation of GTPase activity)//GO:0051056(regulation of small GTPase mediated signal transduction)//GO:0007264(small GTPase mediated signal transduction)//GO:0043087(regulation of GTPase activity)
chr10	4226712	10223481	chr10:4226712-10223481	5996769	1	0	0	0	0	0	5.479	3.04301	3.04301	3.04301	3.04301	3.04301	chr10	5406972	5416169	ENSG00000178473	UCN3	+	protein_coding	9197	114131	SCP|SPC|UCNIII	MIM:605901|HGNC:HGNC:17781|HPRD:12066	10	10p15.1	urocortin 3		GO:0005615(extracellular space)	GO:0001664(G-protein coupled receptor binding)//GO:0051431(corticotropin-releasing hormone receptor 2 binding)//GO:0005179(hormone activity)	GO:0007586(digestion)//GO:0031669(cellular response to nutrient levels)//GO:0007189(adenylate cyclase-activating G-protein coupled receptor signaling pathway)//GO:0006950(response to stress)
chr10	4226712	10223481	chr10:4226712-10223481	5996769	1	0	0	0	0	0	5.479	3.04301	3.04301	3.04301	3.04301	3.04301	chr10	5540658	5541533	ENSG00000178372	CALML5	-	protein_coding	875	51806	CLSP	MIM:605183|HGNC:HGNC:18180|Ensembl:ENSG00000178372|HPRD:05538|Vega:OTTHUMG00000017598	10	10p15.1	calmodulin like 5	hsa04014(Ras signaling pathway)//hsa04015(Rap1 signaling pathway)//hsa04020(Calcium signaling pathway)//hsa04022(cGMP-PKG signaling pathway)//hsa04024(cAMP signaling pathway)//hsa04070(Phosphatidylinositol signaling system)//hsa04114(Oocyte meiosis)//hsa04261(Adrenergic signaling in cardiomyocytes)//hsa04270(Vascular smooth muscle contraction)//hsa04713(Circadian entrainment)//hsa04720(Long-term …	GO:0070062(extracellular exosome)	GO:0005509(calcium ion binding)	GO:0008544(epidermis development)//GO:0007165(signal transduction)
chr10	4226712	10223481	chr10:4226712-10223481	5996769	1	0	0	0	0	0	5.479	3.04301	3.04301	3.04301	3.04301	3.04301	chr10	5566924	5568225	ENSG00000178363	CALML3	+	protein_coding	1301	810	CLP	MIM:114184|HGNC:HGNC:1452|HPRD:00244	10	10p15.1	calmodulin like 3	hsa04014(Ras signaling pathway)//hsa04015(Rap1 signaling pathway)//hsa04020(Calcium signaling pathway)//hsa04022(cGMP-PKG signaling pathway)//hsa04024(cAMP signaling pathway)//hsa04070(Phosphatidylinositol signaling system)//hsa04114(Oocyte meiosis)//hsa04261(Adrenergic signaling in cardiomyocytes)//hsa04270(Vascular smooth muscle contraction)//hsa04713(Circadian entrainment)//hsa04720(Long-term …	GO:0070062(extracellular exosome)	GO:0005515(protein binding)//GO:0005509(calcium ion binding)
chr10	4226712	10223481	chr10:4226712-10223481	5996769	1	0	0	0	0	0	5.479	3.04301	3.04301	3.04301	3.04301	3.04301	chr10	6392278	6394723	ENSG00000212743	DKFZP667F0711	+	protein_coding	2445
chr10	4226712	10223481	chr10:4226712-10223481	5996769	1	0	0	0	0	0	5.479	3.04301	3.04301	3.04301	3.04301	3.04301	chr10	5029967	5060223	ENSG00000151632	AKR1C2	-	protein_coding	30256	1646	AKR1C-pseudo|BABP|DD|DD-2|DD/BABP|DD2|DDH2|HAKRD|HBAB|MCDR2|SRXY8|TDD	MIM:600450|HGNC:HGNC:385|Ensembl:ENSG00000151632|HPRD:11857|Vega:OTTHUMG00000017584	10	10p15-p14	aldo-keto reductase family 1, member C2	hsa00140(Steroid hormone biosynthesis)//hsa05204(Chemical carcinogenesis)	GO:0005737(cytoplasm)	GO:0018636(phenanthrene 9,10-monooxygenase activity)//GO:0032052(bile acid binding)//GO:0016655(oxidoreductase activity, acting on NAD(P)H, quinone or similar compound as acceptor)//GO:0047115(trans-1,2-dihydrobenzene-1,2-diol dehydrogenase activity)//GO:0016491(oxidoreductase activity)//GO:0047086(ketosteroid monooxygenase activity)//GO:0004032(alditol:NADP+ 1-oxidoreductase activity)//GO:003140…	GO:0055114(oxidation-reduction process)//GO:0008284(positive regulation of cell proliferation)//GO:0007586(digestion)//GO:0044598(doxorubicin metabolic process)//GO:0051897(positive regulation of protein kinase B signaling)//GO:0044597(daunorubicin metabolic process)//GO:0071395(cellular response to jasmonic acid stimulus)//GO:0006693(prostaglandin metabolic process)//GO:0071799(cellular response…
chr10	4226712	10223481	chr10:4226712-10223481	5996769	1	0	0	0	0	0	5.479	3.04301	3.04301	3.04301	3.04301	3.04301	chr10	5435061	5446793	ENSG00000178462	TUBAL3	-	protein_coding	11732	79861	-	HGNC:HGNC:23534|Ensembl:ENSG00000178462|HPRD:08640|Vega:OTTHUMG00000017595	10	10p15.1	tubulin alpha like 3	hsa04145(Phagosome)//hsa04210(Apoptosis)//hsa04540(Gap junction)//hsa05130(Pathogenic Escherichia coli infection)	GO:0005874(microtubule)//GO:0005737(cytoplasm)	GO:0003924(GTPase activity)//GO:0005525(GTP binding)//GO:0005200(structural constituent of cytoskeleton)	GO:0044267(cellular protein metabolic process)//GO:0007017(microtubule-based process)//GO:0006457(protein folding)//GO:0051084('de novo' posttranslational protein folding)
chr10	4226712	10223481	chr10:4226712-10223481	5996769	1	0	0	0	0	0	5.479	3.04301	3.04301	3.04301	3.04301	3.04301	chr10	5454514	5500426	ENSG00000173848	NET1	+	protein_coding	45912	10276	ARHGEF8|NET1A	MIM:606450|HGNC:HGNC:14592|Ensembl:ENSG00000173848|HPRD:07342|Vega:OTTHUMG00000017596	10	10p15	neuroepithelial cell transforming 1		GO:0005622(intracellular)//GO:0005886(plasma membrane)//GO:0005634(nucleus)//GO:0005829(cytosol)	GO:0005089(Rho guanyl-nucleotide exchange factor activity)//GO:0017049(GTP-Rho binding)//GO:0005085(guanyl-nucleotide exchange factor activity)	GO:0051451(myoblast migration)//GO:0043065(positive regulation of apoptotic process)//GO:0070301(cellular response to hydrogen peroxide)//GO:0007264(small GTPase mediated signal transduction)//GO:0043547(positive regulation of GTPase activity)//GO:1900026(positive regulation of substrate adhesion-dependent cell spreading)//GO:0048011(neurotrophin TRK receptor signaling pathway)//GO:0001558(regula…
chr10	4226712	10223481	chr10:4226712-10223481	5996769	1	0	0	0	0	0	5.479	3.04301	3.04301	3.04301	3.04301	3.04301	chr10	5680830	5708558	ENSG00000196372	ASB13	-	protein_coding	27728	79754	-	MIM:615055|HGNC:HGNC:19765|Ensembl:ENSG00000196372|HPRD:10667|Vega:OTTHUMG00000017603	10	10p15.1	ankyrin repeat and SOCS box containing 13		GO:0005622(intracellular)	GO:0005515(protein binding)	GO:0035556(intracellular signal transduction)//GO:0016567(protein ubiquitination)
chr10	4226712	10223481	chr10:4226712-10223481	5996769	1	0	0	0	0	0	5.479	3.04301	3.04301	3.04301	3.04301	3.04301	chr10	5807186	5884095	ENSG00000057608	GDI2	-	protein_coding	76909	2665	HEL-S-46e|RABGDIB	MIM:600767|HGNC:HGNC:4227|Ensembl:ENSG00000057608|HPRD:02863|Vega:OTTHUMG00000017607	10	10p15	GDP dissociation inhibitor 2		GO:0043209(myelin sheath)//GO:0005737(cytoplasm)//GO:0016020(membrane)//GO:0005794(Golgi apparatus)//GO:0005829(cytosol)//GO:0070062(extracellular exosome)//GO:0005925(focal adhesion)//GO:0031982(vesicle)	GO:0005093(Rab GDP-dissociation inhibitor activity)//GO:0016491(oxidoreductase activity)//GO:0031267(small GTPase binding)//GO:0005096(GTPase activator activity)//GO:0044822(poly(A) RNA binding)//GO:0005515(protein binding)	GO:0055114(oxidation-reduction process)//GO:0050790(regulation of catalytic activity)//GO:0051056(regulation of small GTPase mediated signal transduction)//GO:0007264(small GTPase mediated signal transduction)//GO:0043547(positive regulation of GTPase activity)//GO:0016192(vesicle-mediated transport)//GO:0015031(protein transport)//GO:0007165(signal transduction)
chr10	4226712	10223481	chr10:4226712-10223481	5996769	1	0	0	0	0	0	5.479	3.04301	3.04301	3.04301	3.04301	3.04301	chr10	5903580	5931869	ENSG00000134461	ANKRD16	-	protein_coding	28289	54522	-	HGNC:HGNC:23471|Ensembl:ENSG00000134461|HPRD:12459|Vega:OTTHUMG00000017610	10	10p15.1	ankyrin repeat domain 16
chr10	4226712	10223481	chr10:4226712-10223481	5996769	1	0	0	0	0	0	5.479	3.04301	3.04301	3.04301	3.04301	3.04301	chr10	5931535	5979556	ENSG00000134452	FBXO18	+	protein_coding	48021	84893	FBH1|Fbx18|hFBH1	MIM:607222|HGNC:HGNC:13620|Ensembl:ENSG00000134452|HPRD:06243|Vega:OTTHUMG00000017609	10	10p15.1	F-box protein, helicase, 18		GO:0005634(nucleus)//GO:0019005(SCF ubiquitin ligase complex)//GO:0000785(chromatin)	GO:0003678(DNA helicase activity)//GO:0005524(ATP binding)//GO:0015616(DNA translocase activity)//GO:0004003(ATP-dependent DNA helicase activity)//GO:0043138(3'-5' DNA helicase activity)//GO:0003697(single-stranded DNA binding)//GO:0005515(protein binding)//GO:0003677(DNA binding)//GO:0003690(double-stranded DNA binding)	GO:0008219(cell death)//GO:0008152(metabolic process)//GO:0006974(cellular response to DNA damage stimulus)//GO:0072429(response to intra-S DNA damage checkpoint signaling)//GO:0032508(DNA duplex unwinding)//GO:1902231(positive regulation of intrinsic apoptotic signaling pathway in response to DNA damage)//GO:0016567(protein ubiquitination)//GO:0000724(double-strand break repair via homologous re…
chr10	4226712	10223481	chr10:4226712-10223481	5996769	1	0	0	0	0	0	5.479	3.04301	3.04301	3.04301	3.04301	3.04301	chr10	5990855	6020150	ENSG00000134470	IL15RA	-	protein_coding	29295	3601	CD215	MIM:601070|HGNC:HGNC:5978|Ensembl:ENSG00000134470|HPRD:03045|Vega:OTTHUMG00000017612	10	10p15.1	interleukin 15 receptor subunit alpha	hsa04060(Cytokine-cytokine receptor interaction)//hsa04630(Jak-STAT signaling pathway)//hsa04672(Intestinal immune network for IgA production)//hsa05166(HTLV-I infection)	GO:0005886(plasma membrane)//GO:0030659(cytoplasmic vesicle membrane)//GO:0031965(nuclear membrane)//GO:0005789(endoplasmic reticulum membrane)//GO:0016021(integral component of membrane)//GO:0000139(Golgi membrane)//GO:0031410(cytoplasmic vesicle)//GO:0005615(extracellular space)	GO:0004871(signal transducer activity)//GO:0004896(cytokine receptor activity)//GO:0005515(protein binding)	GO:0010977(negative regulation of neuron projection development)//GO:0031667(response to nutrient levels)//GO:0008283(cell proliferation)//GO:0007259(JAK-STAT cascade)//GO:0032825(positive regulation of natural killer cell differentiation)//GO:0019221(cytokine-mediated signaling pathway)//GO:0007165(signal transduction)
chr10	4226712	10223481	chr10:4226712-10223481	5996769	1	0	0	0	0	0	5.479	3.04301	3.04301	3.04301	3.04301	3.04301	chr10	6052652	6104288	ENSG00000134460	IL2RA	-	protein_coding	51636	3559	CD25|IDDM10|IL2R|IMD41|TCGFR|p55	MIM:147730|HGNC:HGNC:6008|Ensembl:ENSG00000134460|HPRD:00986|Vega:OTTHUMG00000017616	10	10p15-p14	interleukin 2 receptor subunit alpha	hsa04060(Cytokine-cytokine receptor interaction)//hsa04144(Endocytosis)//hsa04151(PI3K-Akt signaling pathway)//hsa04630(Jak-STAT signaling pathway)//hsa04640(Hematopoietic cell lineage)//hsa05162(Measles)//hsa05166(HTLV-I infection)	GO:0005622(intracellular)//GO:0005886(plasma membrane)//GO:0009897(external side of plasma membrane)//GO:0016021(integral component of membrane)	GO:0008144(drug binding)//GO:0019976(interleukin-2 binding)//GO:0004911(interleukin-2 receptor activity)	GO:0042104(positive regulation of activated T cell proliferation)//GO:0046013(regulation of T cell homeostatic proliferation)//GO:0006924(activation-induced cell death of T cells)//GO:0048011(neurotrophin TRK receptor signaling pathway)//GO:0007166(cell surface receptor signaling pathway)//GO:0002437(inflammatory response to antigenic stimulus)//GO:0006955(immune response)//GO:0050728(negative re…
chr10	4226712	10223481	chr10:4226712-10223481	5996769	1	0	0	0	0	0	5.479	3.04301	3.04301	3.04301	3.04301	3.04301	chr10	6130950	6159420	ENSG00000134453	RBM17	+	protein_coding	28470	84991	SPF45	MIM:606935|HGNC:HGNC:16944|Ensembl:ENSG00000134453|HPRD:09501|Vega:OTTHUMG00000017618	10	10p15.1	RNA binding motif protein 17	hsa03040(Spliceosome)	GO:0005681(spliceosomal complex)	GO:0000166(nucleotide binding)//GO:0003676(nucleic acid binding)//GO:0005515(protein binding)//GO:0003723(RNA binding)	GO:0000380(alternative mRNA splicing, via spliceosome)
chr10	4226712	10223481	chr10:4226712-10223481	5996769	1	0	0	0	0	0	5.479	3.04301	3.04301	3.04301	3.04301	3.04301	chr10	6186881	6277495	ENSG00000170525	PFKFB3	+	protein_coding	90614	5209	IPFK2|PFK2|iPFK-2	MIM:605319|HGNC:HGNC:8874|Ensembl:ENSG00000170525|HPRD:05612|Vega:OTTHUMG00000017621	10	10p15.1	6-phosphofructo-2-kinase/fructose-2,6-biphosphatase 3	hsa00051(Fructose and mannose metabolism)//hsa04066(HIF-1 signaling pathway)//hsa04152(AMPK signaling pathway)	GO:0005654(nucleoplasm)//GO:0005829(cytosol)	GO:0003873(6-phosphofructo-2-kinase activity)//GO:0005524(ATP binding)//GO:0004331(fructose-2,6-bisphosphate 2-phosphatase activity)//GO:0003824(catalytic activity)	GO:0046835(carbohydrate phosphorylation)//GO:0007420(brain development)//GO:0006003(fructose 2,6-bisphosphate metabolic process)//GO:0016311(dephosphorylation)//GO:0006006(glucose metabolic process)//GO:0005975(carbohydrate metabolic process)//GO:0044281(small molecule metabolic process)//GO:0006000(fructose metabolic process)//GO:0061621(canonical glycolysis)
chr10	4226712	10223481	chr10:4226712-10223481	5996769	1	0	0	0	0	0	5.479	3.04301	3.04301	3.04301	3.04301	3.04301	chr10	7745232	7791483	ENSG00000151655	ITIH2	+	protein_coding	46251	3698	H2P|SHAP	MIM:146640|HGNC:HGNC:6167|Ensembl:ENSG00000151655|HPRD:00890|Vega:OTTHUMG00000017633	10	10p15	inter-alpha-trypsin inhibitor heavy chain 2		GO:0072562(blood microparticle)//GO:0070062(extracellular exosome)//GO:0005576(extracellular region)	GO:0004867(serine-type endopeptidase inhibitor activity)//GO:0004866(endopeptidase inhibitor activity)	GO:0030212(hyaluronan metabolic process)//GO:0010951(negative regulation of endopeptidase activity)
chr10	4226712	10223481	chr10:4226712-10223481	5996769	1	0	0	0	0	0	5.479	3.04301	3.04301	3.04301	3.04301	3.04301	chr10	7792925	7829990	ENSG00000151657	KIN	-	protein_coding	37065	22944	BTCD|KIN17|Rts2	MIM:601720|HGNC:HGNC:6327|Ensembl:ENSG00000151657|HPRD:03425|Vega:OTTHUMG00000017634	10	10p14	Kin17 DNA and RNA binding protein		GO:0016363(nuclear matrix)//GO:0043231(intracellular membrane-bounded organelle)//GO:0005634(nucleus)//GO:0005737(cytoplasm)	GO:0003723(RNA binding)//GO:0046872(metal ion binding)//GO:0003677(DNA binding)//GO:0003690(double-stranded DNA binding)	GO:0006974(cellular response to DNA damage stimulus)//GO:0006310(DNA recombination)//GO:0016032(viral process)//GO:0006260(DNA replication)//GO:0006397(mRNA processing)//GO:0006281(DNA repair)
chr10	4226712	10223481	chr10:4226712-10223481	5996769	1	0	0	0	0	0	5.479	3.04301	3.04301	3.04301	3.04301	3.04301	chr10	7830092	7849778	ENSG00000165629	ATP5C1	+	protein_coding	19686	509	ATP5C|ATP5CL1	MIM:108729|HGNC:HGNC:833|Ensembl:ENSG00000165629|HPRD:00156|Vega:OTTHUMG00000017639	10	10p15.1	ATP synthase, H+ transporting, mitochondrial F1 complex, gamma polypeptide 1	hsa00190(Oxidative phosphorylation)//	GO:0005743(mitochondrial inner membrane)//GO:0043209(myelin sheath)//GO:0016020(membrane)//GO:0005759(mitochondrial matrix)//GO:0000275(mitochondrial proton-transporting ATP synthase complex, catalytic core F(1))//GO:0005739(mitochondrion)//GO:0005753(mitochondrial proton-transporting ATP synthase complex)//GO:0070062(extracellular exosome)	GO:0044822(poly(A) RNA binding)//GO:0016887(ATPase activity)//GO:0022857(transmembrane transporter activity)//GO:0046933(proton-transporting ATP synthase activity, rotational mechanism)//GO:0046961(proton-transporting ATPase activity, rotational mechanism)	GO:0044281(small molecule metabolic process)//GO:0006754(ATP biosynthetic process)//GO:0042776(mitochondrial ATP synthesis coupled proton transport)//GO:0044237(cellular metabolic process)//GO:0006119(oxidative phosphorylation)//GO:0022904(respiratory electron transport chain)
chr10	4226712	10223481	chr10:4226712-10223481	5996769	1	0	0	0	0	0	5.479	3.04301	3.04301	3.04301	3.04301	3.04301	chr10	8095567	8117161	ENSG00000107485	GATA3	+	protein_coding	21594	2625	HDR|HDRS	MIM:131320|HGNC:HGNC:4172|Ensembl:ENSG00000107485|HPRD:00572|Vega:OTTHUMG00000017640	10	10p15	GATA binding protein 3	hsa05321(Inflammatory bowel disease (IBD))	GO:0005654(nucleoplasm)//GO:0005667(transcription factor complex)//GO:0005634(nucleus)//GO:0005730(nucleolus)//GO:0000790(nuclear chromatin)	GO:0003700(transcription factor activity, sequence-specific DNA binding)//GO:0001085(RNA polymerase II transcription factor binding)//GO:0008134(transcription factor binding)//GO:0001228(transcriptional activator activity, RNA polymerase II transcription regulatory region sequence-specific binding)//GO:0001046(core promoter sequence-specific DNA binding)//GO:0046983(protein dimerization activity)…	GO:0010975(regulation of neuron projection development)//GO:0008584(male gonad development)//GO:0006959(humoral immune response)//GO:2000352(negative regulation of endothelial cell apoptotic process)//GO:0045786(negative regulation of cell cycle)//GO:0010595(positive regulation of endothelial cell migration)//GO:0050728(negative regulation of inflammatory response)//GO:0001709(cell fate determina…
chr10	4226712	10223481	chr10:4226712-10223481	5996769	1	0	0	0	0	0	5.479	3.04301	3.04301	3.04301	3.04301	3.04301	chr10	4828821	4890254	ENSG00000165568	AKR1E2	+	protein_coding	61433	83592	AKR1CL2|AKRDC1|LoopADR|hTSP|htAKR	HGNC:HGNC:23437|Ensembl:ENSG00000165568|HPRD:07472|Vega:OTTHUMG00000017577	10	10p15.1	aldo-keto reductase family 1, member E2		GO:0070062(extracellular exosome)//GO:0005737(cytoplasm)	GO:0050571(1,5-anhydro-D-fructose reductase activity)//GO:0016491(oxidoreductase activity)	GO:0055114(oxidation-reduction process)//GO:0098779(mitophagy in response to mitochondrial depolarization)
chr10	4226712	10223481	chr10:4226712-10223481	5996769	1	0	0	0	0	0	5.479	3.04301	3.04301	3.04301	3.04301	3.04301	chr10	4934796	5025475	ENSG00000187134	AKR1C1	+	protein_coding	90679	1645	2-ALPHA-HSD|20-ALPHA-HSD|C9|DD1|DD1/DD2|DDH|DDH1|H-37|HAKRC|HBAB|MBAB	MIM:600449|HGNC:HGNC:384|HPRD:07194	10	10p15-p14	aldo-keto reductase family 1, member C1	hsa00140(Steroid hormone biosynthesis)//hsa00980(Metabolism of xenobiotics by cytochrome P450)	GO:0070062(extracellular exosome)//GO:0005829(cytosol)	GO:0018636(phenanthrene 9,10-monooxygenase activity)//GO:0032052(bile acid binding)//GO:0016655(oxidoreductase activity, acting on NAD(P)H, quinone or similar compound as acceptor)//GO:0047115(trans-1,2-dihydrobenzene-1,2-diol dehydrogenase activity)//GO:0047718(indanol dehydrogenase activity)//GO:0016491(oxidoreductase activity)//GO:0047086(ketosteroid monooxygenase activity)//GO:0047042(androst…	GO:0055114(oxidation-reduction process)//GO:0006805(xenobiotic metabolic process)//GO:0042574(retinal metabolic process)//GO:0042448(progesterone metabolic process)//GO:0006775(fat-soluble vitamin metabolic process)//GO:0030299(intestinal cholesterol absorption)//GO:0007586(digestion)//GO:0008206(bile acid metabolic process)//GO:0046683(response to organophosphorus)//GO:0015721(bile acid and bile…
chr10	4226712	10223481	chr10:4226712-10223481	5996769	1	0	0	0	0	0	5.479	3.04301	3.04301	3.04301	3.04301	3.04301	chr10	5077546	5149878	ENSG00000196139	AKR1C3	+	protein_coding	72332	8644	DD3|DDX|HA1753|HAKRB|HAKRe|HSD17B5|PGFS|hluPGFS	MIM:603966|HGNC:HGNC:386|Ensembl:ENSG00000282883|HPRD:04911	10	10p15-p14	aldo-keto reductase family 1, member C3	hsa00140(Steroid hormone biosynthesis)//hsa00590(Arachidonic acid metabolism)//	GO:0005622(intracellular)//GO:0070062(extracellular exosome)//GO:0005634(nucleus)//GO:0005737(cytoplasm)//GO:0005829(cytosol)	GO:0047017(prostaglandin-F synthase activity)//GO:0018636(phenanthrene 9,10-monooxygenase activity)//GO:0047035(testosterone dehydrogenase (NAD+) activity)//GO:0016655(oxidoreductase activity, acting on NAD(P)H, quinone or similar compound as acceptor)//GO:0045703(ketoreductase activity)//GO:0035410(dihydrotestosterone 17-beta-dehydrogenase activity)//GO:0001758(retinal dehydrogenase activity)//G…	GO:0000060(protein import into nucleus, translocation)//GO:0008584(male gonad development)//GO:0010942(positive regulation of cell death)//GO:0071379(cellular response to prostaglandin stimulus)//GO:0034614(cellular response to reactive oxygen species)//GO:0006693(prostaglandin metabolic process)//GO:0006766(vitamin metabolic process)//GO:0071276(cellular response to cadmium ion)//GO:0019371(cycl…
chr10	4226712	10223481	chr10:4226712-10223481	5996769	1	0	0	0	0	0	5.479	3.04301	3.04301	3.04301	3.04301	3.04301	chr10	5726801	5805703	ENSG00000108021	FAM208B	+	protein_coding	78902	54906	C10orf18|bA318E3.2	HGNC:HGNC:23484|Ensembl:ENSG00000108021|Vega:OTTHUMG00000017605	10	10p15.1	family with sequence similarity 208 member B		GO:0005654(nucleoplasm)//GO:0005634(nucleus)//GO:0005737(cytoplasm)	GO:0005515(protein binding)
chr10	4226712	10223481	chr10:4226712-10223481	5996769	1	0	0	0	0	0	5.479	3.04301	3.04301	3.04301	3.04301	3.04301	chr10	6469105	6622263	ENSG00000065675	PRKCQ	-	protein_coding	153158	5588	PRKCT|nPKC-theta	MIM:600448|HGNC:HGNC:9410|Ensembl:ENSG00000065675|HPRD:02710|Vega:OTTHUMG00000017623	10	10p15	protein kinase C theta	hsa04064(NF-kappa B signaling pathway)//hsa04270(Vascular smooth muscle contraction)//hsa04530(Tight junction)//hsa04660(T cell receptor signaling pathway)//hsa04750(Inflammatory mediator regulation of TRP channels)//hsa04920(Adipocytokine signaling pathway)//	GO:0001772(immunological synapse)//GO:0005886(plasma membrane)//GO:0005829(cytosol)//GO:0042383(sarcolemma)//GO:0031594(neuromuscular junction)//GO:0005622(intracellular)//GO:0005634(nucleus)	GO:0004674(protein serine/threonine kinase activity)//GO:0005524(ATP binding)//GO:0004842(ubiquitin-protein transferase activity)//GO:0004697(protein kinase C activity)//GO:0046872(metal ion binding)//GO:0005515(protein binding)	GO:0030168(platelet activation)//GO:0050714(positive regulation of protein secretion)//GO:0045730(respiratory burst)//GO:0016056(rhodopsin mediated signaling pathway)//GO:2000318(positive regulation of T-helper 17 type immune response)//GO:0032868(response to insulin)//GO:0050870(positive regulation of T cell activation)//GO:0010389(regulation of G2/M transition of mitotic cell cycle)//GO:0042102…
chr10	4226712	10223481	chr10:4226712-10223481	5996769	1	0	0	0	0	0	5.479	3.04301	3.04301	3.04301	3.04301	3.04301	chr10	7601232	7708961	ENSG00000123243	ITIH5	-	protein_coding	107729	80760	ITI-HC5|PP14776	MIM:609783|HGNC:HGNC:21449|Ensembl:ENSG00000123243|HPRD:07865|HPRD:13747|Vega:OTTHUMG00000017635	10	10p14	inter-alpha-trypsin inhibitor heavy chain family member 5		GO:0005576(extracellular region)	GO:0004867(serine-type endopeptidase inhibitor activity)	GO:0030212(hyaluronan metabolic process)//GO:0010951(negative regulation of endopeptidase activity)
chr10	4226712	10223481	chr10:4226712-10223481	5996769	1	0	0	0	0	0	5.479	3.04301	3.04301	3.04301	3.04301	3.04301	chr10	7860467	8058590	ENSG00000165632	TAF3	+	protein_coding	198123	83860	TAF140|TAFII-140|TAFII140	MIM:606576|HGNC:HGNC:17303|Ensembl:ENSG00000165632|Vega:OTTHUMG00000017643	10	10p15.1	TATA-box binding protein associated factor 3	hsa03022(Basal transcription factors)//hsa05168(Herpes simplex infection)	GO:0005654(nucleoplasm)//GO:0005634(nucleus)//GO:0005669(transcription factor TFIID complex)	GO:0008270(zinc ion binding)//GO:0005515(protein binding)//GO:0002039(p53 binding)	GO:0051457(maintenance of protein location in nucleus)//GO:0006366(transcription from RNA polymerase II promoter)//GO:0010467(gene expression)//GO:0006367(transcription initiation from RNA polymerase II promoter)//GO:0016032(viral process)//GO:0000122(negative regulation of transcription from RNA polymerase II promoter)//GO:0043433(negative regulation of sequence-specific DNA binding transcriptio…
chr10	4226712	10223481	chr10:4226712-10223481	5996769	1	0	0	0	0	0	5.479	3.04301	3.04301	3.04301	3.04301	3.04301	chr10	5196335	5244449	ENSG00000196326	AKR1CL1	-	protein_coding	48114
chr10	4226712	10223481	chr10:4226712-10223481	5996769	1	0	0	0	0	0	5.479	3.04301	3.04301	3.04301	3.04301	3.04301	chr10	5237425	5260912	ENSG00000198610	AKR1C4	+	protein_coding	23487	1109	3-alpha-HSD|C11|CDR|CHDR|DD-4|DD4|HAKRA	MIM:600451|HGNC:HGNC:387|Ensembl:ENSG00000198610|HPRD:07040|Vega:OTTHUMG00000017591	10	10p15.1	aldo-keto reductase family 1, member C4	hsa00120(Primary bile acid biosynthesis)//hsa00140(Steroid hormone biosynthesis)//	GO:0070062(extracellular exosome)//GO:0005737(cytoplasm)//GO:0005829(cytosol)	GO:0016655(oxidoreductase activity, acting on NAD(P)H, quinone or similar compound as acceptor)//GO:0001758(retinal dehydrogenase activity)//GO:0015125(bile acid transmembrane transporter activity)//GO:0009055(electron carrier activity)//GO:0047023(androsterone dehydrogenase activity)//GO:0047743(chlordecone reductase activity)//GO:0004033(aldo-keto reductase (NADP) activity)	GO:0055114(oxidation-reduction process)//GO:0008209(androgen metabolic process)//GO:0044281(small molecule metabolic process)//GO:0006775(fat-soluble vitamin metabolic process)//GO:0006699(bile acid biosynthetic process)//GO:0008206(bile acid metabolic process)//GO:0015721(bile acid and bile salt transport)//GO:0044597(daunorubicin metabolic process)//GO:0071395(cellular response to jasmonic acid…
chr10	4226712	10223481	chr10:4226712-10223481	5996769	1	0	0	0	0	0	5.479	3.04301	3.04301	3.04301	3.04301	3.04301	chr10	7200586	7453450	ENSG00000198879	SFMBT2	-	protein_coding	252864	57713	-	MIM:615392|HGNC:HGNC:20256|Ensembl:ENSG00000198879|Vega:OTTHUMG00000017630	10	10p14	Scm-like with four mbt domains 2		GO:0005654(nucleoplasm)//GO:0043231(intracellular membrane-bounded organelle)//GO:0005634(nucleus)//GO:0016235(aggresome)	GO:0042393(histone binding)//GO:0005515(protein binding)	GO:0010629(negative regulation of gene expression)//GO:0006355(regulation of transcription, DNA-templated)
chr10	33271273	33271696	chr10:33271273-33271696	423	0	1	0	1	4	0	3.04301	5.49478	3.04301	5.44737	6.86028	3.04301	chr10	33189247	33294720	ENSG00000150093	ITGB1	-	protein_coding	423	3688	CD29|FNRB|GPIIA|MDF2|MSK12|VLA-BETA|VLAB	MIM:135630|HGNC:HGNC:6153|Ensembl:ENSG00000150093|HPRD:00628|Vega:OTTHUMG00000017928	10	10p11.2	integrin subunit beta 1	hsa04015(Rap1 signaling pathway)//hsa04145(Phagosome)//hsa04151(PI3K-Akt signaling pathway)//hsa04360(Axon guidance)//hsa04510(Focal adhesion)//hsa04512(ECM-receptor interaction)//hsa04514(Cell adhesion molecules (CAMs))//hsa04611(Platelet activation)//hsa04670(Leukocyte transendothelial migration)//hsa04810(Regulation of actin cytoskeleton)//hsa05100(Bacterial invasion of epithelial cells)//hsa0…	GO:0034677(integrin alpha7-beta1 complex)//GO:0034678(integrin alpha8-beta1 complex)//GO:0001669(acrosomal vesicle)//GO:0034667(integrin alpha3-beta1 complex)//GO:0001726(ruffle)//GO:0043235(receptor complex)//GO:0034679(integrin alpha9-beta1 complex)//GO:0034665(integrin alpha1-beta1 complex)//GO:0035748(myelin sheath abaxonal region)//GO:0032587(ruffle membrane)//GO:0030056(hemidesmosome)//GO:0…	GO:0043236(laminin binding)//GO:0002020(protease binding)//GO:0019901(protein kinase binding)//GO:0032403(protein complex binding)//GO:0004872(receptor activity)//GO:0005515(protein binding)//GO:0042277(peptide binding)//GO:0001968(fibronectin binding)//GO:0001618(virus receptor activity)//GO:0098639(collagen binding involved in cell-matrix adhesion)//GO:0005178(integrin binding)//GO:0051393(alph…	GO:0010976(positive regulation of neuron projection development)//GO:0048333(mesodermal cell differentiation)//GO:0055007(cardiac muscle cell differentiation)//GO:0035024(negative regulation of Rho protein signal transduction)//GO:0048813(dendrite morphogenesis)//GO:0001708(cell fate specification)//GO:0016477(cell migration)//GO:0033631(cell-cell adhesion mediated by integrin)//GO:0001894(tissue…
chr1	38089265	38089392	chr1:38089265-38089392	127	1	0	0	0	0	0	5.479	3.04301	3.04301	3.04301	3.04301	3.04301	chr1	38076951	38100595	ENSG00000169218	RSPO1	-	protein_coding	127	284654	CRISTIN3|RSPO	MIM:609595|HGNC:HGNC:21679|Ensembl:ENSG00000169218|HPRD:08288|Vega:OTTHUMG00000004321	1	1p34.3	R-spondin 1		GO:0005634(nucleus)//GO:0005576(extracellular region)//GO:0005615(extracellular space)	GO:0001664(G-protein coupled receptor binding)//GO:0005102(receptor binding)//GO:0008201(heparin binding)//GO:0005515(protein binding)	GO:0007140(male meiosis)//GO:0030177(positive regulation of Wnt signaling pathway)//GO:0060070(canonical Wnt signaling pathway)//GO:0090263(positive regulation of canonical Wnt signaling pathway)//GO:2000052(positive regulation of non-canonical Wnt signaling pathway)//GO:0010468(regulation of gene expression)//GO:0001934(positive regulation of protein phosphorylation)//GO:0002090(regulation of re…
chr2	152171509	152171766	chr2:152171509-152171766	257	0	2	1	0	0	3	3.04301	6.35651	5.36531	3.04301	3.04301	6.68405								0
chr9	86694642	86694660	chr9:86694642-86694660	18	3	0	0	3	4	1	6.87429	3.04301	3.04301	6.83815	6.86028	5.3136								0
chrX	44475797	44476083	chrX:44475797-44476083	286	1	1	2	1	1	1	5.479	5.49478	6.21335	5.44737	5.13864	5.3136								0
chr19	39240836	39240960	chr19:39240836-39240960	124	1	0	1	2	2	4	5.479	3.04301	5.36531	6.30424	5.95916	7.06989	chr19	39220827	39260544	ENSG00000182472	CAPN12	-	protein_coding	124	147968	-	MIM:608839|HGNC:HGNC:13249|Ensembl:ENSG00000182472|HPRD:07007|Vega:OTTHUMG00000182525	19	19q13.2	calpain 12		GO:0005622(intracellular)	GO:0004198(calcium-dependent cysteine-type endopeptidase activity)//GO:0005509(calcium ion binding)	GO:0006508(proteolysis)
chr20	60883522	60883725	chr20:60883522-60883725	203	0	0	1	0	0	0	3.04301	3.04301	5.36531	3.04301	3.04301	3.04301	chr20	60877149	60883918	ENSG00000130706	ADRM1	+	protein_coding	203	11047	ARM-1|ARM1|GP110	MIM:610650|HGNC:HGNC:15759|Ensembl:ENSG00000130706|HPRD:06440|Vega:OTTHUMG00000032904	20	20q13.33	adhesion regulating molecule 1		GO:0005886(plasma membrane)//GO:0005887(integral component of plasma membrane)//GO:0016020(membrane)//GO:0000502(proteasome complex)//GO:0005654(nucleoplasm)//GO:0005634(nucleus)//GO:0005737(cytoplasm)	GO:0061133(endopeptidase activator activity)//GO:0002020(protease binding)//GO:0005515(protein binding)//GO:0070628(proteasome binding)	GO:0043248(proteasome assembly)//GO:0006368(transcription elongation from RNA polymerase II promoter)//GO:0010950(positive regulation of endopeptidase activity)
chr20	60883522	60883725	chr20:60883522-60883725	203	0	0	1	0	0	0	3.04301	3.04301	5.36531	3.04301	3.04301	3.04301	chr20	60883011	60942368	ENSG00000130702	LAMA5	-	protein_coding	203	3911	-	MIM:601033|HGNC:HGNC:6485|Ensembl:ENSG00000130702|HPRD:03020|Vega:OTTHUMG00000032908	20	20q13.2-q13.3	laminin subunit alpha 5		GO:0005604(basement membrane)//GO:0070062(extracellular exosome)//GO:0005576(extracellular region)//GO:0005610(laminin-5 complex)//GO:0043260(laminin-11 complex)//GO:0043259(laminin-10 complex)//GO:0005605(basal lamina)//GO:0031012(extracellular matrix)//GO:0005634(nucleus)//GO:0005615(extracellular space)	GO:0005198(structural molecule activity)//GO:0005178(integrin binding)	GO:0007517(muscle organ development)//GO:0022617(extracellular matrix disassembly)//GO:0042384(cilium assembly)//GO:0016477(cell migration)//GO:0001738(morphogenesis of a polarized epithelium)//GO:0090002(establishment of protein localization to plasma membrane)//GO:0030155(regulation of cell adhesion)//GO:0048041(focal adhesion assembly)//GO:0030198(extracellular matrix organization)//GO:0001658…
chr5	108653454	108653630	chr5:108653454-108653630	176	0	1	0	4	3	0	3.04301	5.49478	3.04301	7.22697	6.47896	3.04301								0
chr14	106117003	106117132	chr14:106117003-106117132	129	0	1	1	0	1	0	3.04301	5.49478	5.36531	3.04301	5.13864	3.04301								0
chr6	39813033	39813147	chr6:39813033-39813147	114	0	2	0	1	4	1	3.04301	6.35651	3.04301	5.44737	6.86028	5.3136	chr6	39760142	39872648	ENSG00000146122	DAAM2	+	protein_coding	114	23500	dJ90A20A.1	MIM:606627|HGNC:HGNC:18143|Ensembl:ENSG00000146122|HPRD:09434|Vega:OTTHUMG00000014653	6	6p21.2	dishevelled associated activator of morphogenesis 2	hsa04310(Wnt signaling pathway)	GO:0070062(extracellular exosome)	GO:0003779(actin binding)//GO:0017048(Rho GTPase binding)	GO:0030036(actin cytoskeleton organization)//GO:0007368(determination of left/right symmetry)
chr12	128407372	128407455	chr12:128407372-128407455	83	0	1	1	0	0	0	3.04301	5.49478	5.36531	3.04301	3.04301	3.04301								0
chr17	79166257	79166402	chr17:79166257-79166402	145	0	2	0	0	2	0	3.04301	6.35651	3.04301	3.04301	5.95916	3.04301	chr17	79163393	79196799	ENSG00000141577	AZI1	-	protein_coding	145
chr4	113133961	113134209	chr4:113133961-113134209	248	1	0	0	0	2	2	5.479	3.04301	3.04301	3.04301	5.95916	6.15578								0
chr21	46308306	46308967	chr21:46308306-46308967	661	0	1	0	0	0	0	3.04301	5.49478	3.04301	3.04301	3.04301	3.04301	chr21	46305868	46351904	ENSG00000160255	ITGB2	-	protein_coding	661	3689	CD18|LAD|LCAMB|LFA-1|MAC-1|MF17|MFI7	MIM:600065|HGNC:HGNC:6155|Ensembl:ENSG00000160255|HPRD:02506|Vega:OTTHUMG00000090257	21	21q22.3	integrin subunit beta 2	hsa04015(Rap1 signaling pathway)//hsa04145(Phagosome)//hsa04390(Hippo signaling pathway)//hsa04514(Cell adhesion molecules (CAMs))//hsa04610(Complement and coagulation cascades)//hsa04650(Natural killer cell mediated cytotoxicity)//hsa04670(Leukocyte transendothelial migration)//hsa04810(Regulation of actin cytoskeleton)//hsa05133(Pertussis)//hsa05134(Legionellosis)//hsa05140(Leishmaniasis)//hsa0…	GO:0005886(plasma membrane)//GO:0070062(extracellular exosome)//GO:0009986(cell surface)//GO:0043235(receptor complex)//GO:0016020(membrane)//GO:1903561(extracellular vesicle)//GO:0008305(integrin complex)//GO:0034687(integrin alphaL-beta2 complex)	GO:0032403(protein complex binding)//GO:0004872(receptor activity)//GO:0030369(ICAM-3 receptor activity)//GO:0046982(protein heterodimerization activity)//GO:0019901(protein kinase binding)//GO:0050839(cell adhesion molecule binding)//GO:0046872(metal ion binding)//GO:0005515(protein binding)//GO:0001948(glycoprotein binding)	GO:0043113(receptor clustering)//GO:0034142(toll-like receptor 4 signaling pathway)//GO:0034113(heterotypic cell-cell adhesion)//GO:0031623(receptor internalization)//GO:0043542(endothelial cell migration)//GO:0050900(leukocyte migration)//GO:0045429(positive regulation of nitric oxide biosynthetic process)//GO:0045766(positive regulation of angiogenesis)//GO:0030198(extracellular matrix organiza…
chr13	33397926	33398054	chr13:33397926-33398054	128	1	1	0	0	4	1	5.479	5.49478	3.04301	3.04301	6.86028	5.3136								0
chr15	89673943	89674132	chr15:89673943-89674132	189	6	0	2	0	2	4	7.8227	3.04301	6.21335	3.04301	5.95916	7.06989	chr15	89630690	89745591	ENSG00000140526	ABHD2	+	protein_coding	189	11057	HS1-2|LABH2|PHPS1-2	MIM:612196|HGNC:HGNC:18717|Ensembl:ENSG00000140526|HPRD:09791|Vega:OTTHUMG00000148684	15	15q26.1	abhydrolase domain containing 2		GO:0016021(integral component of membrane)	GO:0003674(molecular_function)//GO:0052689(carboxylic ester hydrolase activity)	GO:0030336(negative regulation of cell migration)//GO:0008152(metabolic process)//GO:0008150(biological_process)//GO:0009611(response to wounding)
chr2	203866737	203866902	chr2:203866737-203866902	165	2	0	1	1	1	1	6.33913	3.04301	5.36531	5.44737	5.13864	5.3136	chr2	203739505	203879521	ENSG00000138442	WDR12	-	protein_coding	165	55759	YTM1	MIM:616620|HGNC:HGNC:14098|HPRD:18295	2	2q33.2	WD repeat domain 12		GO:0070545(PeBoW complex)//GO:0005654(nucleoplasm)//GO:0030687(preribosome, large subunit precursor)//GO:0005730(nucleolus)	GO:0043021(ribonucleoprotein complex binding)//GO:0005515(protein binding)	GO:0000466(maturation of 5.8S rRNA from tricistronic rRNA transcript (SSU-rRNA, 5.8S rRNA, LSU-rRNA))//GO:0000463(maturation of LSU-rRNA from tricistronic rRNA transcript (SSU-rRNA, 5.8S rRNA, LSU-rRNA))//GO:0008283(cell proliferation)//GO:0042273(ribosomal large subunit biogenesis)//GO:0007219(Notch signaling pathway)
chr2	102197826	102198334	chr2:102197826-102198334	508	0	1	1	0	1	0	3.04301	5.49478	5.36531	3.04301	5.13864	3.04301								0
chr14	23017668	23018316	chr14:23017668-23018316	648	1	5	2	3	6	3	5.479	7.58863	6.21335	6.83815	7.41072	6.68405								0
chr7	40955351	40955593	chr7:40955351-40955593	242	0	1	0	0	0	0	3.04301	5.49478	3.04301	3.04301	3.04301	3.04301								0
chr17	32921738	32922095	chr17:32921738-32922095	357	3	0	6	2	1	1	6.87429	3.04301	7.68732	6.30424	5.13864	5.3136	chr17	32907768	32966337	ENSG00000181291	TMEM132E	+	protein_coding	357	124842	DFNB99	MIM:616178|HGNC:HGNC:26991|Ensembl:ENSG00000181291|HPRD:14030|Vega:OTTHUMG00000132927	17	17q12	transmembrane protein 132E		GO:0016021(integral component of membrane)
chr5	161617888	164611852	chr5:161617888-164611852	2993964	1	0	0	0	0	1	5.479	3.04301	3.04301	3.04301	3.04301	5.3136	chr5	162864575	162873157	ENSG00000113328	CCNG1	+	protein_coding	8582	900	CCNG	MIM:601578|HGNC:HGNC:1592|Ensembl:ENSG00000113328|HPRD:03345|Vega:OTTHUMG00000130380	5	5q32-q34	cyclin G1	hsa04115(p53 signaling pathway)//hsa05206(MicroRNAs in cancer)	GO:0005634(nucleus)	GO:0005515(protein binding)	GO:0000079(regulation of cyclin-dependent protein serine/threonine kinase activity)//GO:0051301(cell division)//GO:0051726(regulation of cell cycle)//GO:0007067(mitotic nuclear division)
chr5	161617888	164611852	chr5:161617888-164611852	2993964	1	0	0	0	0	1	5.479	3.04301	3.04301	3.04301	3.04301	5.3136	chr5	162873532	162887146	ENSG00000170584	NUDCD2	-	protein_coding	13614	134492	-	HGNC:HGNC:30535|HPRD:14058	5	5q34	NudC domain containing 2		GO:0070062(extracellular exosome)//GO:0005815(microtubule organizing center)//GO:0000777(condensed chromosome kinetochore)//GO:0015630(microtubule cytoskeleton)//GO:0005622(intracellular)//GO:0005737(cytoplasm)//GO:0000922(spindle pole)	GO:0005515(protein binding)
chr5	161617888	164611852	chr5:161617888-164611852	2993964	1	0	0	0	0	1	5.479	3.04301	3.04301	3.04301	3.04301	5.3136	chr5	162866447	162873821	ENSG00000268800	AC112205.1	-	protein_coding	7374
chr5	161617888	164611852	chr5:161617888-164611852	2993964	1	0	0	0	0	1	5.479	3.04301	3.04301	3.04301	3.04301	5.3136	chr5	162887209	162918947	ENSG00000072571	HMMR	+	protein_coding	31738	3161	CD168|IHABP|RHAMM	MIM:600936|HGNC:HGNC:5012|Ensembl:ENSG00000072571|HPRD:02963|Vega:OTTHUMG00000130381	5	5q34	hyaluronan mediated motility receptor	hsa04512(ECM-receptor interaction)	GO:0016020(membrane)//GO:0005886(plasma membrane)//GO:0009986(cell surface)//GO:0005737(cytoplasm)	GO:0005515(protein binding)//GO:0005540(hyaluronic acid binding)	GO:0030212(hyaluronan metabolic process)//GO:0005975(carbohydrate metabolic process)//GO:0044281(small molecule metabolic process)//GO:0030203(glycosaminoglycan metabolic process)//GO:0030214(hyaluronan catabolic process)
chr5	161617888	164611852	chr5:161617888-164611852	2993964	1	0	0	0	0	1	5.479	3.04301	3.04301	3.04301	3.04301	5.3136	chr5	162930120	162946342	ENSG00000038274	MAT2B	+	protein_coding	16222	27430	MAT-II|MATIIbeta|Nbla02999|SDR23E1|TGR	MIM:605527|HGNC:HGNC:6905|Ensembl:ENSG00000038274|HPRD:05701|Vega:OTTHUMG00000130379	5	5q34	methionine adenosyltransferase 2B	hsa00270(Cysteine and methionine metabolism)//	GO:0070062(extracellular exosome)//GO:0048269(methionine adenosyltransferase complex)//GO:0005829(cytosol)//GO:0005739(mitochondrion)//GO:0005622(intracellular)//GO:0005634(nucleus)	GO:0048270(methionine adenosyltransferase regulator activity)//GO:0019899(enzyme binding)//GO:0005515(protein binding)	GO:0050790(regulation of catalytic activity)//GO:0006556(S-adenosylmethionine biosynthetic process)//GO:0044281(small molecule metabolic process)//GO:0006730(one-carbon metabolic process)//GO:0006805(xenobiotic metabolic process)//GO:0032259(methylation)
chr1	28553671	28554240	chr1:28553671-28554240	569	6	2	4	3	2	2	7.8227	6.35651	7.13092	6.83815	5.95916	6.15578	chr1	28525967	28559536	ENSG00000126698	DNAJC8	-	protein_coding	569	22826	HSPC331|SPF31	HGNC:HGNC:15470|Ensembl:ENSG00000126698|HPRD:13236|Vega:OTTHUMG00000003538	1	1p35.3	DnaJ heat shock protein family (Hsp40) member C8		GO:0005654(nucleoplasm)//GO:0045171(intercellular bridge)//GO:0005737(cytoplasm)		GO:0000398(mRNA splicing, via spliceosome)//GO:0010467(gene expression)//GO:0008380(RNA splicing)
chr4	46304167	46304298	chr4:46304167-46304298	131	1	0	0	0	1	2	5.479	3.04301	3.04301	3.04301	5.13864	6.15578	chr4	46250444	46477247	ENSG00000151834	GABRA2	-	protein_coding	131	2555	-	MIM:137140|HGNC:HGNC:4076|Ensembl:ENSG00000151834|HPRD:11747|Vega:OTTHUMG00000044266	4	4p12	gamma-aminobutyric acid type A receptor alpha2 subunit	hsa04080(Neuroactive ligand-receptor interaction)//hsa04723(Retrograde endocannabinoid signaling)//hsa04727(GABAergic synapse)//hsa04742(Taste transduction)//hsa05032(Morphine addiction)//hsa05033(Nicotine addiction)	GO:0005886(plasma membrane)//GO:1902711(GABA-A receptor complex)//GO:0034707(chloride channel complex)//GO:0030424(axon)//GO:0016021(integral component of membrane)//GO:0045202(synapse)//GO:0030054(cell junction)//GO:0045211(postsynaptic membrane)//GO:0030285(integral component of synaptic vesicle membrane)	GO:0004890(GABA-A receptor activity)//GO:0008503(benzodiazepine receptor activity)//GO:0005254(chloride channel activity)//GO:0005230(extracellular ligand-gated ion channel activity)	GO:0034220(ion transmembrane transport)//GO:0006821(chloride transport)//GO:1902476(chloride transmembrane transport)//GO:0099565(chemical synaptic transmission, postsynaptic)//GO:0007268(synaptic transmission)//GO:0007214(gamma-aminobutyric acid signaling pathway)//GO:0001505(regulation of neurotransmitter levels)//GO:0055085(transmembrane transport)//GO:0006811(ion transport)//GO:0006836(neurot…
chr5	44213709	44213907	chr5:44213709-44213907	198	0	1	0	0	0	1	3.04301	5.49478	3.04301	3.04301	3.04301	5.3136								0
chr22	21459021	21459290	chr22:21459021-21459290	269	0	2	1	4	4	3	3.04301	6.35651	5.36531	7.22697	6.86028	6.68405								0
chr11	122316605	122316748	chr11:122316605-122316748	143	5	0	2	0	2	1	7.57013	3.04301	6.21335	3.04301	5.95916	5.3136								0
chr12	117089801	117089850	chr12:117089801-117089850	49	1	0	2	0	2	1	5.479	3.04301	6.21335	3.04301	5.95916	5.3136								0
chr19	46955435	46955562	chr19:46955435-46955562	127	2	0	1	0	1	0	6.33913	3.04301	5.36531	3.04301	5.13864	3.04301								0
chr9	135296929	135297153	chr9:135296929-135297153	224	0	0	1	0	3	0	3.04301	3.04301	5.36531	3.04301	6.47896	3.04301	chr9	135285430	135448704	ENSG00000188523	C9orf171	+	protein_coding	224
chr3	149175526	149175639	chr3:149175526-149175639	113	1	4	0	0	2	0	5.479	7.28207	3.04301	3.04301	5.95916	3.04301								0
chr6	4860132	4860434	chr6:4860132-4860434	302	1	0	1	2	3	0	5.479	3.04301	5.36531	6.30424	6.47896	3.04301	chr6	4706393	4955785	ENSG00000153046	CDYL	+	protein_coding	302	9425	CDYL1	MIM:603778|HGNC:HGNC:1811|Ensembl:ENSG00000153046|HPRD:04803|Vega:OTTHUMG00000014170	6	6p25.1	chromodomain protein, Y-like		GO:0005654(nucleoplasm)//GO:0016021(integral component of membrane)//GO:0005634(nucleus)	GO:0003824(catalytic activity)//GO:0003714(transcription corepressor activity)//GO:0005515(protein binding)//GO:0004402(histone acetyltransferase activity)//GO:0035064(methylated histone binding)	GO:0008152(metabolic process)//GO:0006351(transcription, DNA-templated)//GO:0007283(spermatogenesis)//GO:0016573(histone acetylation)//GO:0006355(regulation of transcription, DNA-templated)//GO:1903507(negative regulation of nucleic acid-templated transcription)
chr16	25429030	25429164	chr16:25429030-25429164	134	1	0	0	1	0	1	5.479	3.04301	3.04301	5.44737	3.04301	5.3136								0
chr7	42862913	42863051	chr7:42862913-42863051	138	1	3	1	0	3	0	5.479	6.89227	5.36531	3.04301	6.47896	3.04301								0
chr13	25712221	25712591	chr13:25712221-25712591	370	2	0	0	0	1	0	6.33913	3.04301	3.04301	3.04301	5.13864	3.04301								0
chr2	54633119	54633577	chr2:54633119-54633577	458	0	1	0	0	0	0	3.04301	5.49478	3.04301	3.04301	3.04301	3.04301								0
chr2	21297040	21297615	chr2:21297040-21297615	575	1	0	0	0	0	1	5.479	3.04301	3.04301	3.04301	3.04301	5.3136								0
chr13	79186474	79186484	chr13:79186474-79186484	10	1	1	1	3	2	0	5.479	5.49478	5.36531	6.83815	5.95916	3.04301								0
chr2	233713907	234252189	chr2:233713907-234252189	538282	0	0	1	0	2	1	3.04301	3.04301	5.36531	3.04301	5.95916	5.3136	chr2	233877324	233880595	ENSG00000222001	AC106876.2	+	protein_coding	3271
chr2	233713907	234252189	chr2:233713907-234252189	538282	0	0	1	0	2	1	3.04301	3.04301	5.36531	3.04301	5.95916	5.3136	chr2	233721980	233743418	ENSG00000182600	C2orf82	+	protein_coding	21438	389084	UNQ830	HGNC:HGNC:33763|Ensembl:ENSG00000182600|HPRD:15620|Vega:OTTHUMG00000133273	2	2q37.1	chromosome 2 open reading frame 82		GO:0016021(integral component of membrane)//GO:0071944(cell periphery)
chr2	233713907	234252189	chr2:233713907-234252189	538282	0	0	1	0	2	1	3.04301	3.04301	5.36531	3.04301	5.95916	5.3136	chr2	233897382	233899767	ENSG00000115488	NEU2	+	protein_coding	2385	4759	SIAL2	MIM:605528|HGNC:HGNC:7759|Ensembl:ENSG00000115488|HPRD:05702|Vega:OTTHUMG00000133274	2	2q37	neuraminidase 2 (cytosolic sialidase)	hsa00511(Other glycan degradation)//hsa00600(Sphingolipid metabolism)	GO:0016020(membrane)//GO:0043231(intracellular membrane-bounded organelle)//GO:0005737(cytoplasm)//GO:0005829(cytosol)	GO:0052795(exo-alpha-(2->6)-sialidase activity)//GO:0052796(exo-alpha-(2->8)-sialidase activity)//GO:0005515(protein binding)//GO:0052794(exo-alpha-(2->3)-sialidase activity)	GO:0044267(cellular protein metabolic process)//GO:0044281(small molecule metabolic process)//GO:0006488(dolichol-linked oligosaccharide biosynthetic process)//GO:0006687(glycosphingolipid metabolic process)//GO:0045663(positive regulation of myoblast differentiation)//GO:0009313(oligosaccharide catabolic process)//GO:0006689(ganglioside catabolic process)//GO:0043687(post-translational protein m…
chr2	233713907	234252189	chr2:233713907-234252189	538282	0	0	1	0	2	1	3.04301	3.04301	5.36531	3.04301	5.95916	5.3136	chr2	234118697	234204320	ENSG00000085978	ATG16L1	+	protein_coding	85623	55054	APG16L|ATG16A|ATG16L|IBD10|WDR30	MIM:610767|HGNC:HGNC:21498|Ensembl:ENSG00000085978|HPRD:16498|Vega:OTTHUMG00000133619	2	2q37.1	autophagy related 16 like 1	hsa04140(Regulation of autophagy)	GO:0000421(autophagosome membrane)//GO:0005829(cytosol)//GO:0034045(pre-autophagosomal structure membrane)//GO:0005930(axoneme)//GO:0005776(autophagosome)	GO:0019787(ubiquitin-like protein transferase activity)//GO:0005515(protein binding)//GO:0042802(identical protein binding)	GO:0051260(protein homooligomerization)//GO:0039689(negative stranded viral RNA replication)//GO:0016236(macroautophagy)//GO:0015031(protein transport)//GO:0000045(autophagosome assembly)
chr2	233713907	234252189	chr2:233713907-234252189	538282	0	0	1	0	2	1	3.04301	3.04301	5.36531	3.04301	5.95916	5.3136	chr2	233562009	233725285	ENSG00000204120	GIGYF2	+	protein_coding	11378	26058	GYF2|PARK11|PERQ2|PERQ3|TNRC15	MIM:612003|HGNC:HGNC:11960|Ensembl:ENSG00000204120|HPRD:11639	2	2q37.1	GRB10 interacting GYF protein 2		GO:0016020(membrane)	GO:0044822(poly(A) RNA binding)	GO:0044267(cellular protein metabolic process)//GO:0050881(musculoskeletal movement)//GO:0035264(multicellular organism growth)//GO:0009791(post-embryonic development)//GO:0017148(negative regulation of translation)//GO:0007631(feeding behavior)//GO:0048873(homeostasis of number of cells within a tissue)//GO:0048009(insulin-like growth factor receptor signaling pathway)//GO:0008344(adult locomoto…
chr2	233713907	234252189	chr2:233713907-234252189	538282	0	0	1	0	2	1	3.04301	3.04301	5.36531	3.04301	5.95916	5.3136	chr2	233924677	234116549	ENSG00000168918	INPP5D	+	protein_coding	191872	3635	SHIP|SHIP-1|SHIP1|SIP-145|hp51CN|p150Ship	MIM:601582|HGNC:HGNC:6079|Ensembl:ENSG00000168918|HPRD:09033|Vega:OTTHUMG00000133688	2	2q37.1	inositol polyphosphate-5-phosphatase D	hsa00562(Inositol phosphate metabolism)//hsa04070(Phosphatidylinositol signaling system)//hsa04662(B cell receptor signaling pathway)//hsa04664(Fc epsilon RI signaling pathway)//hsa04666(Fc gamma R-mediated phagocytosis)	GO:0005886(plasma membrane)//GO:0045121(membrane raft)//GO:0005856(cytoskeleton)//GO:0005829(cytosol)	GO:0004445(inositol-polyphosphate 5-phosphatase activity)//GO:0017124(SH3 domain binding)//GO:0034594(phosphatidylinositol trisphosphate phosphatase activity)//GO:0051425(PTB domain binding)//GO:0005515(protein binding)//GO:0016787(hydrolase activity)	GO:0006644(phospholipid metabolic process)//GO:0046856(phosphatidylinositol dephosphorylation)//GO:0045579(positive regulation of B cell differentiation)//GO:0045671(negative regulation of osteoclast differentiation)//GO:0050900(leukocyte migration)//GO:0009968(negative regulation of signal transduction)//GO:0030889(negative regulation of B cell proliferation)//GO:0043065(positive regulation of a…
chr2	233713907	234252189	chr2:233713907-234252189	538282	0	0	1	0	2	1	3.04301	3.04301	5.36531	3.04301	5.95916	5.3136	chr2	234216462	234255701	ENSG00000130561	SAG	+	protein_coding	35727	6295	RP47|S-AG	MIM:181031|HGNC:HGNC:10521|Ensembl:ENSG00000130561|HPRD:01625|Vega:OTTHUMG00000153213	2	2q37.1	S-antigen; retina and pineal gland (arrestin)	hsa04744(Phototransduction)	GO:0005829(cytosol)//GO:0001750(photoreceptor outer segment)//GO:0001917(photoreceptor inner segment)	GO:0051219(phosphoprotein binding)//GO:0004864(protein phosphatase inhibitor activity)//GO:0002046(opsin binding)	GO:0043086(negative regulation of catalytic activity)//GO:0022400(regulation of rhodopsin mediated signaling pathway)//GO:0016056(rhodopsin mediated signaling pathway)//GO:0007601(visual perception)//GO:0007603(phototransduction, visible light)//GO:0007165(signal transduction)//GO:0007166(cell surface receptor signaling pathway)
chr2	233713907	234252189	chr2:233713907-234252189	538282	0	0	1	0	2	1	3.04301	3.04301	5.36531	3.04301	5.95916	5.3136	chr2	233743396	233877982	ENSG00000066248	NGEF	-	protein_coding	134586	25791	ARHGEF27|EPHEXIN	MIM:605991|HGNC:HGNC:7807|Ensembl:ENSG00000066248|HPRD:10442|Vega:OTTHUMG00000133272	2	2q37	neuronal guanine nucleotide exchange factor	hsa04360(Axon guidance)	GO:0016020(membrane)//GO:0030426(growth cone)//GO:0005829(cytosol)	GO:0005089(Rho guanyl-nucleotide exchange factor activity)//GO:0005085(guanyl-nucleotide exchange factor activity)	GO:0061002(negative regulation of dendritic spine morphogenesis)//GO:0007411(axon guidance)//GO:0048013(ephrin receptor signaling pathway)//GO:0043065(positive regulation of apoptotic process)//GO:0007264(small GTPase mediated signal transduction)//GO:0043547(positive regulation of GTPase activity)//GO:0048011(neurotrophin TRK receptor signaling pathway)//GO:0035023(regulation of Rho protein sign…
chr20	60310580	60310790	chr20:60310580-60310790	210	0	0	1	1	0	0	3.04301	3.04301	5.36531	5.44737	3.04301	3.04301	chr20	59827482	60515673	ENSG00000179242	CDH4	+	protein_coding	210	1002	CAD4|R-CAD|RCAD	MIM:603006|HGNC:HGNC:1763|Ensembl:ENSG00000179242|HPRD:04304|Vega:OTTHUMG00000032890	20	20q13.3	cadherin 4	hsa04514(Cell adhesion molecules (CAMs))	GO:0005886(plasma membrane)//GO:0005887(integral component of plasma membrane)//GO:0016021(integral component of membrane)	GO:0005509(calcium ion binding)	GO:0007411(axon guidance)//GO:0007157(heterophilic cell-cell adhesion via plasma membrane cell adhesion molecules)//GO:0007156(homophilic cell adhesion via plasma membrane adhesion molecules)//GO:0007155(cell adhesion)//GO:0034332(adherens junction organization)//GO:0034329(cell junction assembly)//GO:0045773(positive regulation of axon extension)//GO:0045216(cell-cell junction organization)
chr10	130614564	130614770	chr10:130614564-130614770	206	7	0	0	0	1	1	8.03757	3.04301	3.04301	3.04301	5.13864	5.3136								0
chr15	43095164	43095370	chr15:43095164-43095370	206	2	2	1	1	5	0	6.33913	6.35651	5.36531	5.44737	7.1616	3.04301	chr15	43030932	43213007	ENSG00000128881	TTBK2	-	protein_coding	206	146057	SCA11|TTBK	MIM:611695|HGNC:HGNC:19141|Ensembl:ENSG00000128881|HPRD:10288|Vega:OTTHUMG00000175802	15	15q15.2	tau tubulin kinase 2		GO:0045095(keratin filament)//GO:0035869(ciliary transition zone)//GO:0005814(centriole)//GO:0005634(nucleus)//GO:0036064(ciliary basal body)//GO:0005615(extracellular space)//GO:0005829(cytosol)	GO:0004672(protein kinase activity)//GO:0005524(ATP binding)//GO:0005198(structural molecule activity)//GO:0004674(protein serine/threonine kinase activity)//GO:0005515(protein binding)	GO:0006468(protein phosphorylation)//GO:0018105(peptidyl-serine phosphorylation)//GO:0042384(cilium assembly)//GO:0007224(smoothened signaling pathway)//GO:0006996(organelle organization)
chr1	226057367	226058058	chr1:226057367-226058058	691	0	1	2	1	0	0	3.04301	5.49478	6.21335	5.44737	3.04301	3.04301	chr1	226033237	226070069	ENSG00000196187	TMEM63A	-	protein_coding	691	9725	KIAA0792	HGNC:HGNC:29118|Ensembl:ENSG00000196187|HPRD:13817|Vega:OTTHUMG00000037442	1	1q42.12	transmembrane protein 63A		GO:0005765(lysosomal membrane)//GO:0016021(integral component of membrane)//GO:0070062(extracellular exosome)	GO:0000166(nucleotide binding)	GO:0006811(ion transport)
chr12	127697503	127697949	chr12:127697503-127697949	446	0	0	2	1	3	1	3.04301	3.04301	6.21335	5.44737	6.47896	5.3136								0
chr8	143885216	143885857	chr8:143885216-143885857	641	1	0	0	1	0	2	5.479	3.04301	3.04301	5.44737	3.04301	6.15578								0
chr7	596558	597088	chr7:596558-597088	530	1	0	0	1	0	0	5.479	3.04301	3.04301	5.44737	3.04301	3.04301	chr7	588834	767287	ENSG00000188191	PRKAR1B	-	protein_coding	530	5575	PRKAR1	MIM:176911|HGNC:HGNC:9390|Ensembl:ENSG00000188191|HPRD:01485|Vega:OTTHUMG00000151411	7	7p22	protein kinase cAMP-dependent type I regulatory subunit beta	hsa04910(Insulin signaling pathway)	GO:0005952(cAMP-dependent protein kinase complex)//GO:0005886(plasma membrane)//GO:0097546(ciliary base)//GO:0005829(cytosol)	GO:0004862(cAMP-dependent protein kinase inhibitor activity)//GO:0008603(cAMP-dependent protein kinase regulator activity)//GO:0034236(protein kinase A catalytic subunit binding)//GO:0030552(cAMP binding)	GO:0050796(regulation of insulin secretion)//GO:0044281(small molecule metabolic process)//GO:0045087(innate immune response)//GO:0007596(blood coagulation)//GO:0006833(water transport)//GO:0006468(protein phosphorylation)//GO:0007173(epidermal growth factor receptor signaling pathway)//GO:0003091(renal water homeostasis)//GO:0071377(cellular response to glucagon stimulus)//GO:0006112(energy rese…
chr1	154073232	154073720	chr1:154073232-154073720	488	4	3	7	1	5	4	7.26376	6.89227	7.90145	5.44737	7.1616	7.06989	chr1	153965161	154127592	ENSG00000143552	NUP210L	-	protein_coding	488	91181	-	HGNC:HGNC:29915|Ensembl:ENSG00000143552|HPRD:14852|Vega:OTTHUMG00000035852	1	1q21.3	nucleoporin 210kDa like	hsa03013(RNA transport)	GO:0016021(integral component of membrane)		GO:0007286(spermatid development)//GO:0060009(Sertoli cell development)
chr16	20621415	20624331	chr16:20621415-20624331	2916	1	0	0	0	0	1	5.479	3.04301	3.04301	3.04301	3.04301	5.3136	chr16	20621565	20808903	ENSG00000005187	ACSM3	+	protein_coding	2766	6296	SA|SAH	MIM:145505|HGNC:HGNC:10522|Ensembl:ENSG00000005187|HPRD:07033|Vega:OTTHUMG00000131552	16	16p13.11	acyl-CoA synthetase medium-chain family member 3	hsa00650(Butanoate metabolism)//	GO:0005575(cellular_component)//GO:0005759(mitochondrial matrix)	GO:0003674(molecular_function)//GO:0005524(ATP binding)//GO:0015645(fatty acid ligase activity)//GO:0047760(butyrate-CoA ligase activity)//GO:0003824(catalytic activity)//GO:0046872(metal ion binding)	GO:0042632(cholesterol homeostasis)//GO:0008152(metabolic process)//GO:0006633(fatty acid biosynthetic process)//GO:0008217(regulation of blood pressure)
chr2	175825795	175825890	chr2:175825795-175825890	95	2	0	3	2	1	2	6.33913	3.04301	6.74388	6.30424	5.13864	6.15578	chr2	175664091	175870097	ENSG00000128656	CHN1	-	protein_coding	95	1123	ARHGAP2|CHN|DURS2|NC|RHOGAP2	MIM:118423|HGNC:HGNC:1943|Ensembl:ENSG00000128656|HPRD:00319|Vega:OTTHUMG00000154225	2	2q31.1	chimerin 1		GO:0005622(intracellular)//GO:0005737(cytoplasm)//GO:0005829(cytosol)	GO:0046875(ephrin receptor binding)//GO:0005096(GTPase activator activity)//GO:0046872(metal ion binding)//GO:0005515(protein binding)//GO:0005070(SH3/SH2 adaptor activity)	GO:0050770(regulation of axonogenesis)//GO:0048013(ephrin receptor signaling pathway)//GO:0007264(small GTPase mediated signal transduction)//GO:0043547(positive regulation of GTPase activity)//GO:0009967(positive regulation of signal transduction)//GO:0008045(motor neuron axon guidance)//GO:0035556(intracellular signal transduction)//GO:0051056(regulation of small GTPase mediated signal transduc…
chr5	139146489	139147272	chr5:139146489-139147272	783	1	2	2	2	1	0	5.479	6.35651	6.21335	6.30424	5.13864	3.04301								0
chr22	20213248	20213493	chr22:20213248-20213493	245	2	0	1	0	0	0	6.33913	3.04301	5.36531	3.04301	3.04301	3.04301								0
chr8	92215654	92215995	chr8:92215654-92215995	341	1	1	2	0	1	0	5.479	5.49478	6.21335	3.04301	5.13864	3.04301	chr8	92114060	92231464	ENSG00000214954	LRRC69	+	protein_coding	341	100130742	-	HGNC:HGNC:34303	8	8q21.3	leucine rich repeat containing 69
chr11	14066906	14067089	chr11:14066906-14067089	183	3	3	2	6	6	1	6.87429	6.89227	6.21335	7.78523	7.41072	5.3136								0
chr8	95652943	95653174	chr8:95652943-95653174	231	0	1	0	2	0	1	3.04301	5.49478	3.04301	6.30424	3.04301	5.3136								0
chr4	117066829	117067040	chr4:117066829-117067040	211	2	2	0	1	3	0	6.33913	6.35651	3.04301	5.44737	6.47896	3.04301								0
chr4	99842532	99842753	chr4:99842532-99842753	221	0	0	3	0	0	0	3.04301	3.04301	6.74388	3.04301	3.04301	3.04301	chr4	99792835	99851788	ENSG00000151247	EIF4E	-	protein_coding	221	1977	AUTS19|CBP|EIF4E1|EIF4EL1|EIF4F|eIF-4E	MIM:133440|HGNC:HGNC:3287|HPRD:00591	4	4q23	eukaryotic translation initiation factor 4E	hsa03013(RNA transport)//hsa04066(HIF-1 signaling pathway)//hsa04150(mTOR signaling pathway)//hsa04151(PI3K-Akt signaling pathway)//	GO:0033391(chromatoid body)//GO:0016281(eukaryotic translation initiation factor 4F complex)//GO:0016442(RISC complex)//GO:0000932(cytoplasmic mRNA processing body)//GO:0048471(perinuclear region of cytoplasm)//GO:0005845(mRNA cap binding complex)//GO:0005829(cytosol)//GO:0070062(extracellular exosome)//GO:0005737(cytoplasm)//GO:0010494(cytoplasmic stress granule)	GO:0031370(eukaryotic initiation factor 4G binding)//GO:0003743(translation initiation factor activity)//GO:0019899(enzyme binding)//GO:0070491(repressing transcription factor binding)//GO:0044822(poly(A) RNA binding)//GO:0005515(protein binding)//GO:0000339(RNA cap binding)	GO:0006406(mRNA export from nucleus)//GO:0006412(translation)//GO:0044267(cellular protein metabolic process)//GO:0019221(cytokine-mediated signaling pathway)//GO:0008286(insulin receptor signaling pathway)//GO:0010467(gene expression)//GO:0000082(G1/S transition of mitotic cell cycle)//GO:0045665(negative regulation of neuron differentiation)//GO:0017148(negative regulation of translation)//GO:0…
chr12	9314592	9315029	chr12:9314592-9315029	437	0	0	1	2	1	1	3.04301	3.04301	5.36531	6.30424	5.13864	5.3136	chr12	9301436	9360966	ENSG00000126838	PZP	-	protein_coding	437	5858	CPAMD6	MIM:176420|HGNC:HGNC:9750|Ensembl:ENSG00000126838|HPRD:07178|Vega:OTTHUMG00000154915	12	12p13-p12.2	pregnancy-zone protein		GO:0072562(blood microparticle)//GO:0070062(extracellular exosome)//GO:0005576(extracellular region)	GO:0004867(serine-type endopeptidase inhibitor activity)//GO:0004866(endopeptidase inhibitor activity)	GO:0010951(negative regulation of endopeptidase activity)//GO:0007565(female pregnancy)
chr12	77491480	77491734	chr12:77491480-77491734	254	0	0	1	0	1	0	3.04301	3.04301	5.36531	3.04301	5.13864	3.04301								0
chr6	20260856	20261063	chr6:20260856-20261063	207	0	0	1	0	0	0	3.04301	3.04301	5.36531	3.04301	3.04301	3.04301								0
chr7	157232058	157232708	chr7:157232058-157232708	650	1	0	0	0	2	0	5.479	3.04301	3.04301	3.04301	5.95916	3.04301								0
chr3	196174007	196174158	chr3:196174007-196174158	151	0	0	1	0	2	1	3.04301	3.04301	5.36531	3.04301	5.95916	5.3136								0
chr1	167748149	167748482	chr1:167748149-167748482	333	0	1	0	0	1	0	3.04301	5.49478	3.04301	3.04301	5.13864	3.04301	chr1	167690429	167761156	ENSG00000197965	MPZL1	+	protein_coding	333	9019	MPZL1b|PZR|PZR1b|PZRa|PZRb	MIM:604376|HGNC:HGNC:7226|Ensembl:ENSG00000197965|HPRD:05086|Vega:OTTHUMG00000034571	1	1q24.2	myelin protein zero like 1	hsa04514(Cell adhesion molecules (CAMs))	GO:0005887(integral component of plasma membrane)//GO:0009986(cell surface)//GO:0005925(focal adhesion)	GO:0005198(structural molecule activity)//GO:0005515(protein binding)	GO:0007267(cell-cell signaling)//GO:0007169(transmembrane receptor protein tyrosine kinase signaling pathway)//GO:0007165(signal transduction)
chr14	28416818	32766148	chr14:28416818-32766148	4349330	3	0	3	3	10	4	6.87429	3.04301	6.74388	6.83815	8.11946	7.06989	chr14	29235050	29238870	ENSG00000176165	FOXG1	+	protein_coding	3820	2290	BF1|BF2|FHKL3|FKH2|FKHL1|FKHL2|FKHL3|FKHL4|FOXG1A|FOXG1B|FOXG1C|HBF-1|HBF-2|HBF-3|HBF-G2|HBF2|HFK1|HFK2|HFK3|KHL2|QIN	MIM:164874|HGNC:HGNC:3811|HPRD:01283	14	14q13	forkhead box G1	hsa04068(FoxO signaling pathway)	GO:0005634(nucleus)	GO:0000981(RNA polymerase II transcription factor activity, sequence-specific DNA binding)//GO:0005515(protein binding)//GO:0003677(DNA binding)//GO:0043565(sequence-specific DNA binding)	GO:0007568(aging)//GO:0007420(brain development)//GO:0009653(anatomical structure morphogenesis)//GO:0006351(transcription, DNA-templated)//GO:0030154(cell differentiation)//GO:0045892(negative regulation of transcription, DNA-templated)//GO:0006357(regulation of transcription from RNA polymerase II promoter)
chr14	28416818	32766148	chr14:28416818-32766148	4349330	3	0	3	3	10	4	6.87429	3.04301	6.74388	6.83815	8.11946	7.06989	chr14	32414059	32419588	ENSG00000258474	RP11-187E13.1	+	protein_coding	5529
chr14	28416818	32766148	chr14:28416818-32766148	4349330	3	0	3	3	10	4	6.87429	3.04301	6.74388	6.83815	8.11946	7.06989	chr14	32476108	32487891	ENSG00000258386	RP11-187E13.2	+	protein_coding	11783
chr14	28416818	32766148	chr14:28416818-32766148	4349330	3	0	3	3	10	4	6.87429	3.04301	6.74388	6.83815	8.11946	7.06989	chr14	29241910	29282493	ENSG00000186960	C14orf23	+	protein_coding	40583
chr14	28416818	32766148	chr14:28416818-32766148	4349330	3	0	3	3	10	4	6.87429	3.04301	6.74388	6.83815	8.11946	7.06989	chr14	31343720	31364271	ENSG00000100473	COCH	+	protein_coding	20551	1690	COCH-5B2|COCH5B2|DFNA9	MIM:603196|HGNC:HGNC:2180|Ensembl:ENSG00000100473|HPRD:04431|Vega:OTTHUMG00000029432	14	14q11.2-q13	cochlin		GO:0005578(proteinaceous extracellular matrix)//GO:0031012(extracellular matrix)//GO:0070062(extracellular exosome)	GO:0005518(collagen binding)//GO:0005515(protein binding)	GO:0045089(positive regulation of innate immune response)//GO:0007605(sensory perception of sound)//GO:0008360(regulation of cell shape)//GO:0042742(defense response to bacterium)
chr14	28416818	32766148	chr14:28416818-32766148	4349330	3	0	3	3	10	4	6.87429	3.04301	6.74388	6.83815	8.11946	7.06989	chr14	31494312	31562818	ENSG00000100478	AP4S1	+	protein_coding	68506	11154	AP47B|CLA20|CLAPS4|CPSQ6|SPG52	MIM:607243|HGNC:HGNC:575|Ensembl:ENSG00000100478|HPRD:06257|Vega:OTTHUMG00000140202	14	14q12	adaptor related protein complex 4 sigma 1 subunit	hsa04142(Lysosome)	GO:0031904(endosome lumen)//GO:0032588(trans-Golgi network membrane)//GO:0005905(coated pit)	GO:0008565(protein transporter activity)//GO:0005215(transporter activity)	GO:0061024(membrane organization)//GO:0015031(protein transport)//GO:0006892(post-Golgi vesicle-mediated transport)
chr14	28416818	32766148	chr14:28416818-32766148	4349330	3	0	3	3	10	4	6.87429	3.04301	6.74388	6.83815	8.11946	7.06989	chr14	31915242	31926716	ENSG00000129480	DTD2	-	protein_coding	11474	112487	C14orf126	HGNC:HGNC:20277|Ensembl:ENSG00000129480|HPRD:16599|Vega:OTTHUMG00000140205	14	14q12	D-tyrosyl-tRNA deacylase 2 (putative)		GO:0005575(cellular_component)//GO:0005737(cytoplasm)	GO:0002161(aminoacyl-tRNA editing activity)//GO:0003674(molecular_function)//GO:0051500(D-tyrosyl-tRNA(Tyr) deacylase activity)//GO:0005515(protein binding)	GO:0006399(tRNA metabolic process)//GO:0019478(D-amino acid catabolic process)//GO:0006450(regulation of translational fidelity)//GO:0008150(biological_process)
chr14	28416818	32766148	chr14:28416818-32766148	4349330	3	0	3	3	10	4	6.87429	3.04301	6.74388	6.83815	8.11946	7.06989	chr14	32545320	32628934	ENSG00000100852	ARHGAP5	+	protein_coding	83614	394	GFI2|RhoGAP5|p190-B|p190BRhoGAP	MIM:602680|HGNC:HGNC:675|Ensembl:ENSG00000100852|HPRD:04060	14	14q12	Rho GTPase activating protein 5	hsa04510(Focal adhesion)//hsa04670(Leukocyte transendothelial migration)	GO:0005783(endoplasmic reticulum)//GO:0005622(intracellular)//GO:0016020(membrane)//GO:0005737(cytoplasm)//GO:0005829(cytosol)	GO:0003924(GTPase activity)//GO:0005096(GTPase activator activity)//GO:0005515(protein binding)//GO:0005525(GTP binding)//GO:0042169(SH2 domain binding)	GO:0007266(Rho protein signal transduction)//GO:0008361(regulation of cell size)//GO:0002053(positive regulation of mesenchymal cell proliferation)//GO:0007155(cell adhesion)//GO:0007264(small GTPase mediated signal transduction)//GO:0030879(mammary gland development)//GO:0030335(positive regulation of cell migration)//GO:0043547(positive regulation of GTPase activity)//GO:0051056(regulation of s…
chr14	28416818	32766148	chr14:28416818-32766148	4349330	3	0	3	3	10	4	6.87429	3.04301	6.74388	6.83815	8.11946	7.06989	chr14	31028329	31089269	ENSG00000092140	G2E3	+	protein_coding	60940	55632	KIAA1333|PHF7B	MIM:611299|HGNC:HGNC:20338|Ensembl:ENSG00000092140|HPRD:13851|Vega:OTTHUMG00000140204	14	14q12	G2/M-phase specific E3 ubiquitin protein ligase		GO:0005730(nucleolus)//GO:0005737(cytoplasm)	GO:0005515(protein binding)//GO:0004842(ubiquitin-protein transferase activity)//GO:0008270(zinc ion binding)//GO:0016874(ligase activity)//GO:0061630(ubiquitin protein ligase activity)	GO:2001243(negative regulation of intrinsic apoptotic signaling pathway)//GO:0006915(apoptotic process)//GO:0000209(protein polyubiquitination)//GO:0016567(protein ubiquitination)//GO:0001824(blastocyst development)
chr14	28416818	32766148	chr14:28416818-32766148	4349330	3	0	3	3	10	4	6.87429	3.04301	6.74388	6.83815	8.11946	7.06989	chr14	31091318	31205018	ENSG00000092108	SCFD1	+	protein_coding	113700	23256	C14orf163|RA410|SLY1|SLY1P|STXBP1L2	HGNC:HGNC:20726|Ensembl:ENSG00000092108|HPRD:10210|Vega:OTTHUMG00000029420	14	14q12	sec1 family domain containing 1		GO:0031201(SNARE complex)//GO:0016021(integral component of membrane)//GO:0005798(Golgi-associated vesicle)//GO:0005623(cell)//GO:0005789(endoplasmic reticulum membrane)//GO:0005886(plasma membrane)//GO:0005829(cytosol)//GO:0017119(Golgi transport complex)//GO:0005801(cis-Golgi network)//GO:0032580(Golgi cisterna membrane)	GO:0047485(protein N-terminus binding)//GO:0005515(protein binding)//GO:0019905(syntaxin binding)	GO:0061024(membrane organization)//GO:0044267(cellular protein metabolic process)//GO:0000902(cell morphogenesis)//GO:0006904(vesicle docking involved in exocytosis)//GO:0001666(response to hypoxia)//GO:0060628(regulation of ER to Golgi vesicle-mediated transport)//GO:0048208(COPII vesicle coating)//GO:0006890(retrograde vesicle-mediated transport, Golgi to ER)//GO:0006909(phagocytosis)//GO:19029…
chr14	28416818	32766148	chr14:28416818-32766148	4349330	3	0	3	3	10	4	6.87429	3.04301	6.74388	6.83815	8.11946	7.06989	chr14	31569318	31677010	ENSG00000092148	HECTD1	-	protein_coding	107692	25831	EULIR	HGNC:HGNC:20157|Ensembl:ENSG00000092148|HPRD:17098|Vega:OTTHUMG00000170670	14	14q12	HECT domain containing E3 ubiquitin protein ligase 1			GO:0005515(protein binding)//GO:0004842(ubiquitin-protein transferase activity)//GO:0046872(metal ion binding)//GO:0016874(ligase activity)//GO:0061630(ubiquitin protein ligase activity)	GO:0003170(heart valve development)//GO:0070534(protein K63-linked ubiquitination)//GO:0060707(trophoblast giant cell differentiation)//GO:1903077(negative regulation of protein localization to plasma membrane)//GO:0035904(aorta development)//GO:0016567(protein ubiquitination)//GO:0051865(protein autoubiquitination)//GO:0060708(spongiotrophoblast differentiation)//GO:0042787(protein ubiquitinatio…
chr14	28416818	32766148	chr14:28416818-32766148	4349330	3	0	3	3	10	4	6.87429	3.04301	6.74388	6.83815	8.11946	7.06989	chr14	31760994	31889788	ENSG00000129493	HEATR5A	-	protein_coding	128794	25938	C14orf125	HGNC:HGNC:20276|Ensembl:ENSG00000129493|Vega:OTTHUMG00000169043	14	14q12	HEAT repeat containing 5A
chr14	28416818	32766148	chr14:28416818-32766148	4349330	3	0	3	3	10	4	6.87429	3.04301	6.74388	6.83815	8.11946	7.06989	chr14	31803518	31926647	ENSG00000203546	RP11-176H8.1	-	protein_coding	123129
chr14	28416818	32766148	chr14:28416818-32766148	4349330	3	0	3	3	10	4	6.87429	3.04301	6.74388	6.83815	8.11946	7.06989	chr14	31959162	32330430	ENSG00000151413	NUBPL	+	protein_coding	371268	80224	C14orf127|IND1|huInd1	MIM:613621|HGNC:HGNC:20278|Ensembl:ENSG00000151413|HPRD:16600|Vega:OTTHUMG00000170521	14	14q12	nucleotide binding protein-like		GO:0005739(mitochondrion)//GO:0005759(mitochondrial matrix)	GO:0005524(ATP binding)//GO:0051539(4 iron, 4 sulfur cluster binding)//GO:0046872(metal ion binding)	GO:0070584(mitochondrion morphogenesis)//GO:0032981(mitochondrial respiratory chain complex I assembly)//GO:0022904(respiratory electron transport chain)//GO:0044281(small molecule metabolic process)//GO:0044237(cellular metabolic process)
chr14	28416818	32766148	chr14:28416818-32766148	4349330	3	0	3	3	10	4	6.87429	3.04301	6.74388	6.83815	8.11946	7.06989	chr14	30045687	30661104	ENSG00000184304	PRKD1	-	protein_coding	615417	5587	PKC-MU|PKCM|PKD|PRKCM	MIM:605435|HGNC:HGNC:9407|Ensembl:ENSG00000184304|HPRD:05668|Vega:OTTHUMG00000140203	14	14q11	protein kinase D1	hsa04015(Rap1 signaling pathway)//	GO:0005886(plasma membrane)//GO:0005887(integral component of plasma membrane)//GO:0005938(cell cortex)//GO:0005802(trans-Golgi network)//GO:0005794(Golgi apparatus)//GO:0005829(cytosol)//GO:0005911(cell-cell junction)//GO:0005622(intracellular)//GO:0005634(nucleus)//GO:0005737(cytoplasm)	GO:0004674(protein serine/threonine kinase activity)//GO:0005524(ATP binding)//GO:0042802(identical protein binding)//GO:0004697(protein kinase C activity)//GO:0046872(metal ion binding)//GO:0005515(protein binding)	GO:0010837(regulation of keratinocyte proliferation)//GO:0035924(cellular response to vascular endothelial growth factor stimulus)//GO:0043123(positive regulation of I-kappaB kinase/NF-kappaB signaling)//GO:0010976(positive regulation of neuron projection development)//GO:0032793(positive regulation of CREB transcription factor activity)//GO:0060548(negative regulation of cell death)//GO:0030148(…
chr14	28416818	32766148	chr14:28416818-32766148	4349330	3	0	3	3	10	4	6.87429	3.04301	6.74388	6.83815	8.11946	7.06989	chr14	31363005	31495607	ENSG00000196792	STRN3	-	protein_coding	132602	29966	SG2NA	MIM:614766|HGNC:HGNC:15720|Ensembl:ENSG00000196792|HPRD:11613|Vega:OTTHUMG00000140201	14	14q13-q21	striatin 3		GO:0005886(plasma membrane)//GO:0000159(protein phosphatase type 2A complex)//GO:0030425(dendrite)//GO:0043234(protein complex)//GO:0005794(Golgi apparatus)//GO:0005654(nucleoplasm)//GO:0005634(nucleus)//GO:0005737(cytoplasm)//GO:0043025(neuronal cell body)	GO:0005516(calmodulin binding)//GO:0032403(protein complex binding)//GO:0051721(protein phosphatase 2A binding)//GO:0003700(transcription factor activity, sequence-specific DNA binding)//GO:0070016(armadillo repeat domain binding)//GO:0005515(protein binding)	GO:0032355(response to estradiol)//GO:0045892(negative regulation of transcription, DNA-templated)//GO:0033147(negative regulation of intracellular estrogen receptor signaling pathway)//GO:0000122(negative regulation of transcription from RNA polymerase II promoter)//GO:0045944(positive regulation of transcription from RNA polymerase II promoter)
chr9	5528353	5528787	chr9:5528353-5528787	434	0	1	1	3	2	5	3.04301	5.49478	5.36531	6.83815	5.95916	7.37401	chr9	5510545	5571282	ENSG00000197646	PDCD1LG2	+	protein_coding	434	80380	B7DC|Btdc|CD273|PD-L2|PDCD1L2|PDL2|bA574F11.2	MIM:605723|HGNC:HGNC:18731|Ensembl:ENSG00000197646|HPRD:16147|Vega:OTTHUMG00000019504	9	9p24.2	programmed cell death 1 ligand 2	hsa04514(Cell adhesion molecules (CAMs))	GO:0005886(plasma membrane)//GO:0012505(endomembrane system)//GO:0016021(integral component of membrane)//GO:0070062(extracellular exosome)	GO:0003674(molecular_function)	GO:0042102(positive regulation of T cell proliferation)//GO:0032693(negative regulation of interleukin-10 production)//GO:0032689(negative regulation of interferon-gamma production)//GO:0031295(T cell costimulation)//GO:0006955(immune response)//GO:0046007(negative regulation of activated T cell proliferation)
chr1	18109456	18109828	chr1:18109456-18109828	372	0	1	0	0	0	0	3.04301	5.49478	3.04301	3.04301	3.04301	3.04301	chr1	18081808	18153558	ENSG00000117148	ACTL8	+	protein_coding	372	81569	CT57	HGNC:HGNC:24018|Ensembl:ENSG00000117148|HPRD:11274|Vega:OTTHUMG00000002512	1	1p36.13	actin like 8		GO:0005856(cytoskeleton)//GO:0005737(cytoplasm)	GO:0005515(protein binding)	GO:0030855(epithelial cell differentiation)
chr17	77944609	77944800	chr17:77944609-77944800	191	0	0	3	0	1	0	3.04301	3.04301	6.74388	3.04301	5.13864	3.04301	chr17	77906142	78009647	ENSG00000167291	TBC1D16	-	protein_coding	191	125058	-	MIM:616637|HGNC:HGNC:28356|Ensembl:ENSG00000167291|HPRD:10261|Vega:OTTHUMG00000177489	17	17q25.3	TBC1 domain family member 16		GO:0005769(early endosome)//GO:0005829(cytosol)	GO:0005096(GTPase activator activity)//GO:0005515(protein binding)	GO:0001919(regulation of receptor recycling)//GO:1902017(regulation of cilium assembly)//GO:0043547(positive regulation of GTPase activity)
chr7	152108143	152108287	chr7:152108143-152108287	144	1	0	0	0	2	1	5.479	3.04301	3.04301	3.04301	5.95916	5.3136	chr7	151832010	152133090	ENSG00000055609	KMT2C	-	protein_coding	144	58508	HALR|MLL3	MIM:606833|HGNC:HGNC:13726|Ensembl:ENSG00000055609|HPRD:06016|Vega:OTTHUMG00000150553	7	7q36.1	lysine methyltransferase 2C	hsa00310(Lysine degradation)	GO:0005654(nucleoplasm)//GO:0005634(nucleus)//GO:0035097(histone methyltransferase complex)	GO:0008270(zinc ion binding)//GO:0042800(histone methyltransferase activity (H3-K4 specific))//GO:0008168(methyltransferase activity)//GO:0044822(poly(A) RNA binding)//GO:0005515(protein binding)//GO:0003677(DNA binding)	GO:0006325(chromatin organization)//GO:0007338(single fertilization)//GO:0048146(positive regulation of fibroblast proliferation)//GO:0035264(multicellular organism growth)//GO:0006351(transcription, DNA-templated)//GO:0032259(methylation)//GO:0061029(eyelid development in camera-type eye)//GO:0051568(histone H3-K4 methylation)//GO:0035556(intracellular signal transduction)//GO:0006355(regulation…
chr2	172862623	172862994	chr2:172862623-172862994	371	0	1	0	1	1	0	3.04301	5.49478	3.04301	5.44737	5.13864	3.04301	chr2	172640880	172864766	ENSG00000115840	SLC25A12	-	protein_coding	371	8604	AGC1|ARALAR	MIM:603667|HGNC:HGNC:10982|Ensembl:ENSG00000115840|HPRD:04719|Vega:OTTHUMG00000134290	2	2q24	solute carrier family 25 (aspartate/glutamate carrier), member 12		GO:0043209(myelin sheath)//GO:0016021(integral component of membrane)//GO:0005739(mitochondrion)//GO:0005743(mitochondrial inner membrane)	GO:0003735(structural constituent of ribosome)//GO:0015183(L-aspartate transmembrane transporter activity)//GO:0005509(calcium ion binding)//GO:0005313(L-glutamate transmembrane transporter activity)	GO:0089712(L-aspartate transmembrane transport)//GO:0015813(L-glutamate transport)//GO:0044281(small molecule metabolic process)//GO:0006094(gluconeogenesis)//GO:0006006(glucose metabolic process)//GO:0006412(translation)//GO:0005975(carbohydrate metabolic process)//GO:0015810(aspartate transport)//GO:0051592(response to calcium ion)//GO:0089711(L-glutamate transmembrane transport)//GO:0043490(ma…
chr5	176873763	176873887	chr5:176873763-176873887	124	0	1	0	0	0	1	3.04301	5.49478	3.04301	3.04301	3.04301	5.3136	chr5	176873446	176883283	ENSG00000131188	PRR7	+	protein_coding	124	80758	-	HGNC:HGNC:28130|Ensembl:ENSG00000131188|HPRD:15186|Vega:OTTHUMG00000130861	5	5q35.3	proline rich 7 (synaptic)		GO:0016021(integral component of membrane)//GO:0030054(cell junction)//GO:0045211(postsynaptic membrane)
chr8	56675965	56676280	chr8:56675965-56676280	315	1	0	0	0	0	0	5.479	3.04301	3.04301	3.04301	3.04301	3.04301	chr8	56608983	56685966	ENSG00000167904	TMEM68	-	protein_coding	315	137695	-	HGNC:HGNC:26510|Ensembl:ENSG00000167904|HPRD:08128|Vega:OTTHUMG00000164293	8	8q12.1	transmembrane protein 68		GO:0016021(integral component of membrane)	GO:0016746(transferase activity, transferring acyl groups)	GO:0008152(metabolic process)
chr4	24846047	24846475	chr4:24846047-24846475	428	2	1	0	0	0	0	6.33913	5.49478	3.04301	3.04301	3.04301	3.04301	chr4	24807739	24981826	ENSG00000181982	CCDC149	-	protein_coding	428	91050	-	HGNC:HGNC:25405|Ensembl:ENSG00000181982|HPRD:10908|Vega:OTTHUMG00000160308	4	4p15.2	coiled-coil domain containing 149
chr22	19848170	19848717	chr22:19848170-19848717	547	1	0	0	0	2	0	5.479	3.04301	3.04301	3.04301	5.95916	3.04301								0
chr22	36424569	36424784	chr22:36424569-36424784	215	1	0	0	0	0	0	5.479	3.04301	3.04301	3.04301	3.04301	3.04301								0
chr13	32672221	32673160	chr13:32672221-32673160	939	1	0	0	0	1	0	5.479	3.04301	3.04301	3.04301	5.13864	3.04301	chr13	32605437	32870794	ENSG00000073910	FRY	+	protein_coding	939	10129	13CDNA73|214K23.2|C13orf14|CG003|bA207N4.2|bA37E23.1	MIM:614818|HGNC:HGNC:20367|Ensembl:ENSG00000073910|HPRD:10821|Vega:OTTHUMG00000016696	13	13q13.1	FRY microtubule binding protein		GO:0005815(microtubule organizing center)//GO:0030427(site of polarized growth)//GO:0005938(cell cortex)//GO:0000922(spindle pole)	GO:0004857(enzyme inhibitor activity)	GO:0090527(actin filament reorganization)//GO:1904428(negative regulation of tubulin deacetylation)//GO:0031175(neuron projection development)//GO:0000902(cell morphogenesis)//GO:0043086(negative regulation of catalytic activity)
chr16	9378586	9378908	chr16:9378586-9378908	322	0	1	0	0	2	3	3.04301	5.49478	3.04301	3.04301	5.95916	6.68405								0
chr9	17696470	17696984	chr9:17696470-17696984	514	1	0	0	0	3	1	5.479	3.04301	3.04301	3.04301	6.47896	5.3136	chr9	17579080	17797127	ENSG00000107295	SH3GL2	+	protein_coding	514	6456	CNSA2|EEN-B1|SH3D2A|SH3P4	MIM:604465|HGNC:HGNC:10831|Ensembl:ENSG00000107295|HPRD:05125|Vega:OTTHUMG00000019601	9	9p22	SH3-domain GRB2-like 2	hsa04144(Endocytosis)	GO:0030669(clathrin-coated endocytic vesicle membrane)//GO:0005886(plasma membrane)//GO:0070062(extracellular exosome)//GO:0000139(Golgi membrane)//GO:0005829(cytosol)	GO:0008289(lipid binding)//GO:0005515(protein binding)//GO:0042802(identical protein binding)	GO:0061024(membrane organization)//GO:0007411(axon guidance)//GO:0042059(negative regulation of epidermal growth factor receptor signaling pathway)//GO:0007173(epidermal growth factor receptor signaling pathway)//GO:0048488(synaptic vesicle endocytosis)//GO:0048011(neurotrophin TRK receptor signaling pathway)//GO:0006892(post-Golgi vesicle-mediated transport)//GO:0007165(signal transduction)//GO:…
chrX	129276668	129276884	chrX:129276668-129276884	216	1	1	0	0	1	0	5.479	5.49478	3.04301	3.04301	5.13864	3.04301	chrX	129263337	129299861	ENSG00000156709	AIFM1	-	protein_coding	216	9131	AIF|CMT2D|CMTX4|COWCK|COXPD6|DFNX5|NADMR|NAMSD|PDCD8	MIM:300169|MIM:310490|HGNC:HGNC:8768|Ensembl:ENSG00000156709|HPRD:02161|Vega:OTTHUMG00000022392	X	Xq26.1	apoptosis inducing factor, mitochondria associated 1	hsa04210(Apoptosis)	GO:0005743(mitochondrial inner membrane)//GO:0005758(mitochondrial intermembrane space)//GO:0005623(cell)//GO:0048471(perinuclear region of cytoplasm)//GO:0005829(cytosol)//GO:0005739(mitochondrion)//GO:0005634(nucleus)	GO:0046983(protein dimerization activity)//GO:0016491(oxidoreductase activity)//GO:0009055(electron carrier activity)//GO:0016651(oxidoreductase activity, acting on NAD(P)H)//GO:0016174(NAD(P)H oxidase activity)//GO:0071949(FAD binding)//GO:0050660(flavin adenine dinucleotide binding)//GO:0005515(protein binding)//GO:0003677(DNA binding)	GO:0055114(oxidation-reduction process)//GO:0032981(mitochondrial respiratory chain complex I assembly)//GO:0070059(intrinsic apoptotic signaling pathway in response to endoplasmic reticulum stress)//GO:1904045(cellular response to aldosterone)//GO:0051402(neuron apoptotic process)//GO:0030261(chromosome condensation)//GO:0009636(response to toxic substance)//GO:0043525(positive regulation of neu…
chr6	82679436	82679559	chr6:82679436-82679559	123	0	0	2	0	2	1	3.04301	3.04301	6.21335	3.04301	5.95916	5.3136								0
chr6	82679428	82679558	chr6:82679428-82679558	130	0	0	2	0	1	1	3.04301	3.04301	6.21335	3.04301	5.13864	5.3136								0
chr15	76522856	76523146	chr15:76522856-76523146	290	3	3	5	1	3	5	6.87429	6.89227	7.43578	5.44737	6.47896	7.37401	chr15	76507696	76603813	ENSG00000140374	ETFA	-	protein_coding	290	2108	EMA|GA2|MADD	MIM:608053|HGNC:HGNC:3481|Ensembl:ENSG00000140374|HPRD:01979|Vega:OTTHUMG00000172586	15	15q23-q25	electron transfer flavoprotein alpha subunit		GO:0005739(mitochondrion)//GO:0005759(mitochondrial matrix)//GO:0070062(extracellular exosome)	GO:0052890(oxidoreductase activity, acting on the CH-CH group of donors, with a flavin as acceptor)//GO:0003995(acyl-CoA dehydrogenase activity)//GO:0016491(oxidoreductase activity)//GO:0009055(electron carrier activity)//GO:0000062(fatty-acyl-CoA binding)//GO:0050660(flavin adenine dinucleotide binding)	GO:0022904(respiratory electron transport chain)//GO:0044281(small molecule metabolic process)//GO:0033539(fatty acid beta-oxidation using acyl-CoA dehydrogenase)//GO:0044237(cellular metabolic process)//GO:0055088(lipid homeostasis)
chr3	37452508	37452690	chr3:37452508-37452690	182	0	1	0	0	2	2	3.04301	5.49478	3.04301	3.04301	5.95916	6.15578	chr3	37427760	37476988	ENSG00000198590	C3orf35	+	protein_coding	182	339883	APRG1	MIM:611429|HGNC:HGNC:24082|Ensembl:ENSG00000198590|HPRD:16502	3	3p22.2	chromosome 3 open reading frame 35
chr16	78786778	78787208	chr16:78786778-78787208	430	0	1	0	0	0	0	3.04301	5.49478	3.04301	3.04301	3.04301	3.04301	chr16	78133310	79246564	ENSG00000186153	WWOX	+	protein_coding	430	51741	D16S432E|EIEE28|FOR|FRA16D|HHCMA56|PRO0128|SCAR12|SDR41C1|WOX1	MIM:605131|HGNC:HGNC:12799|Ensembl:ENSG00000186153|HPRD:05501|Vega:OTTHUMG00000176851	16	16q23	WW domain containing oxidoreductase		GO:0005886(plasma membrane)//GO:0005794(Golgi apparatus)//GO:0005829(cytosol)//GO:0005739(mitochondrion)//GO:0090575(RNA polymerase II transcription factor complex)//GO:0005902(microvillus)//GO:0005634(nucleus)//GO:0005737(cytoplasm)	GO:0048037(cofactor binding)//GO:0050662(coenzyme binding)//GO:0001105(RNA polymerase II transcription coactivator activity)//GO:0019899(enzyme binding)//GO:0016491(oxidoreductase activity)//GO:0046983(protein dimerization activity)//GO:0005515(protein binding)	GO:0055114(oxidation-reduction process)//GO:0048705(skeletal system morphogenesis)//GO:2001238(positive regulation of extrinsic apoptotic signaling pathway)//GO:0016055(Wnt signaling pathway)//GO:0097191(extrinsic apoptotic signaling pathway)//GO:0030178(negative regulation of Wnt signaling pathway)//GO:0001649(osteoblast differentiation)//GO:0071560(cellular response to transforming growth facto…
chr12	118355101	118355280	chr12:118355101-118355280	179	1	0	0	1	1	0	5.479	3.04301	3.04301	5.44737	5.13864	3.04301	chr12	117890817	118406788	ENSG00000171435	KSR2	-	protein_coding	179	283455	-	MIM:610737|HGNC:HGNC:18610|Ensembl:ENSG00000171435|HPRD:13952|Vega:OTTHUMG00000169020	12	12q24.22-q24.23	kinase suppressor of ras 2	hsa04014(Ras signaling pathway)	GO:0016020(membrane)//GO:0005886(plasma membrane)//GO:0005737(cytoplasm)//GO:0005829(cytosol)	GO:0004674(protein serine/threonine kinase activity)//GO:0004672(protein kinase activity)//GO:0031434(mitogen-activated protein kinase kinase binding)//GO:0005524(ATP binding)//GO:0046872(metal ion binding)//GO:0005078(MAP-kinase scaffold activity)	GO:0006468(protein phosphorylation)//GO:0043410(positive regulation of MAPK cascade)//GO:0035556(intracellular signal transduction)//GO:0019722(calcium-mediated signaling)
chr4	42638121	42638306	chr4:42638121-42638306	185	0	1	2	1	2	1	3.04301	5.49478	6.21335	5.44737	5.95916	5.3136	chr4	42410390	42659122	ENSG00000124406	ATP8A1	-	protein_coding	185	10396	ATPASEII|ATPIA|ATPP2	MIM:609542|HGNC:HGNC:13531|Ensembl:ENSG00000124406|HPRD:16527|Vega:OTTHUMG00000099403	4	4p13	ATPase phospholipid transporting 8A1		GO:0016021(integral component of membrane)//GO:0070062(extracellular exosome)//GO:0005802(trans-Golgi network)//GO:0016020(membrane)//GO:0005794(Golgi apparatus)//GO:0005886(plasma membrane)//GO:0043231(intracellular membrane-bounded organelle)//GO:0042584(chromaffin granule membrane)//GO:0000139(Golgi membrane)//GO:0005783(endoplasmic reticulum)	GO:0005524(ATP binding)//GO:0005515(protein binding)//GO:0019829(cation-transporting ATPase activity)//GO:0000287(magnesium ion binding)//GO:0004012(phospholipid-translocating ATPase activity)	GO:0008152(metabolic process)//GO:0045332(phospholipid translocation)//GO:0007612(learning)//GO:0061092(positive regulation of phospholipid translocation)//GO:0048194(Golgi vesicle budding)//GO:0055085(transmembrane transport)//GO:0030335(positive regulation of cell migration)//GO:0098655(cation transmembrane transport)//GO:0034220(ion transmembrane transport)
chr12	127523763	127524395	chr12:127523763-127524395	632	1	0	0	1	1	0	5.479	3.04301	3.04301	5.44737	5.13864	3.04301								0
chr1	92002001	92002162	chr1:92002001-92002162	161	0	1	3	1	4	0	3.04301	5.49478	6.74388	5.44737	6.86028	3.04301								0
chr17	1132447	1132656	chr17:1132447-1132656	209	0	0	1	0	0	0	3.04301	3.04301	5.36531	3.04301	3.04301	3.04301								0
chr7	77292259	77292369	chr7:77292259-77292369	110	4	4	1	0	0	1	7.26376	7.28207	5.36531	3.04301	3.04301	5.3136								0
chr8	109160913	109161260	chr8:109160913-109161260	347	2	1	1	3	0	1	6.33913	5.49478	5.36531	6.83815	3.04301	5.3136								0
chr5	3728169	3728248	chr5:3728169-3728248	79	11	6	5	10	18	5	8.67309	7.84134	7.43578	8.50047	8.94833	7.37401								0
chr19	27732576	27736994	chr19:27732576-27736994	4418	686	1093	1224	1369	1478	1192	14.6068	15.2979	15.3012	15.5645	15.2839	15.198								0
chr13	113896325	113896341	chr13:113896325-113896341	16	0	1	1	0	2	1	3.04301	5.49478	5.36531	3.04301	5.95916	5.3136	chr13	113862552	113919399	ENSG00000139842	CUL4A	+	protein_coding	16	8451	-	MIM:603137|HGNC:HGNC:2554|Ensembl:ENSG00000139842|HPRD:07218	13	13q34	cullin 4A	hsa03420(Nucleotide excision repair)//hsa04120(Ubiquitin mediated proteolysis)	GO:0005654(nucleoplasm)//GO:0031461(cullin-RING ubiquitin ligase complex)//GO:0031464(Cul4A-RING E3 ubiquitin ligase complex)//GO:0080008(Cul4-RING E3 ubiquitin ligase complex)	GO:0005515(protein binding)//GO:0031625(ubiquitin protein ligase binding)//GO:0061630(ubiquitin protein ligase activity)	GO:0000082(G1/S transition of mitotic cell cycle)//GO:0033683(nucleotide-excision repair, DNA incision)//GO:0030097(hemopoiesis)//GO:0097193(intrinsic apoptotic signaling pathway)//GO:0008285(negative regulation of cell proliferation)//GO:0043161(proteasome-mediated ubiquitin-dependent protein catabolic process)//GO:0042787(protein ubiquitination involved in ubiquitin-dependent protein catabolic …
chr6	43569027	43569778	chr6:43569027-43569778	751	1	3	2	3	0	3	5.479	6.89227	6.21335	6.83815	3.04301	6.68405	chr6	43543887	43586701	ENSG00000170734	POLH	+	protein_coding	751	5429	RAD30|RAD30A|XP-V|XPV	MIM:603968|HGNC:HGNC:9181|Ensembl:ENSG00000170734|HPRD:04913|Vega:OTTHUMG00000014743	6	6p21.1	polymerase (DNA directed), eta	hsa03460(Fanconi anemia pathway)	GO:0005654(nucleoplasm)//GO:0005737(cytoplasm)	GO:0003887(DNA-directed DNA polymerase activity)//GO:0005515(protein binding)//GO:0046872(metal ion binding)//GO:0003684(damaged DNA binding)	GO:0070987(error-free translesion synthesis)//GO:0071494(cellular response to UV-C)//GO:0010225(response to UV-C)//GO:0006290(pyrimidine dimer repair)//GO:0006260(DNA replication)//GO:0019985(translesion synthesis)//GO:0006282(regulation of DNA repair)//GO:0000731(DNA synthesis involved in DNA repair)//GO:0006281(DNA repair)
chr21	23151111	23151741	chr21:23151111-23151741	630	1	2	0	2	0	4	5.479	6.35651	3.04301	6.30424	3.04301	7.06989								0
chr19	21054739	21054946	chr19:21054739-21054946	207	0	0	1	1	7	8	3.04301	3.04301	5.36531	5.44737	7.6231	8.02494								0
chr11	89883204	89883499	chr11:89883204-89883499	295	3	1	1	3	2	0	6.87429	5.49478	5.36531	6.83815	5.95916	3.04301	chr11	89864683	89926062	ENSG00000077616	NAALAD2	+	protein_coding	295	10003	GCPIII|GPCIII|NAADALASE2|NAALADASE2	MIM:611636|HGNC:HGNC:14526|Ensembl:ENSG00000077616|HPRD:07494|Vega:OTTHUMG00000166368	11	11q14.3-q21	N-acetylated alpha-linked acidic dipeptidase 2		GO:0016021(integral component of membrane)//GO:0005886(plasma membrane)	GO:0008237(metallopeptidase activity)//GO:0016805(dipeptidase activity)//GO:0050129(N-formylglutamate deformylase activity)//GO:0004180(carboxypeptidase activity)//GO:0008239(dipeptidyl-peptidase activity)//GO:0008236(serine-type peptidase activity)//GO:0046872(metal ion binding)	GO:0006508(proteolysis)//GO:0008652(cellular amino acid biosynthetic process)//GO:0042135(neurotransmitter catabolic process)//GO:0044281(small molecule metabolic process)//GO:0034641(cellular nitrogen compound metabolic process)
chr11	50578613	50578989	chr11:50578613-50578989	376	2	0	0	1	8	1	6.33913	3.04301	3.04301	5.44737	7.80818	5.3136								0
chr17	77807940	77808121	chr17:77807940-77808121	181	0	0	1	1	1	0	3.04301	3.04301	5.36531	5.44737	5.13864	3.04301	chr17	77806955	77813228	ENSG00000141582	CBX4	-	protein_coding	181	8535	NBP16|PC2	MIM:603079|HGNC:HGNC:1554|Ensembl:ENSG00000141582|HPRD:04357|Vega:OTTHUMG00000150415	17	17q25.3	chromobox 4		GO:0035102(PRC1 complex)//GO:0005654(nucleoplasm)//GO:0031519(PcG protein complex)//GO:0005634(nucleus)//GO:0016607(nuclear speck)	GO:0019789(SUMO transferase activity)//GO:0003727(single-stranded RNA binding)//GO:0019899(enzyme binding)//GO:0003682(chromatin binding)//GO:0044212(transcription regulatory region DNA binding)//GO:0035064(methylated histone binding)//GO:0051219(phosphoprotein binding)//GO:0032183(SUMO binding)//GO:0016874(ligase activity)//GO:0003714(transcription corepressor activity)//GO:0005515(protein bindi…	GO:0044267(cellular protein metabolic process)//GO:0000122(negative regulation of transcription from RNA polymerase II promoter)//GO:0016568(chromatin modification)//GO:0006351(transcription, DNA-templated)//GO:0043687(post-translational protein modification)//GO:0045892(negative regulation of transcription, DNA-templated)//GO:0043066(negative regulation of apoptotic process)//GO:0016925(protein …
chr10	16592179	16592534	chr10:16592179-16592534	355	1	1	2	0	1	2	5.479	5.49478	6.21335	3.04301	5.13864	6.15578								0
chr8	74887058	74887247	chr8:74887058-74887247	189	5	7	5	5	21	19	7.57013	8.0563	7.43578	7.53294	9.16728	9.24619	chr8	74884672	74895018	ENSG00000175606	TMEM70	+	protein_coding	189	54968	MC5DN2	MIM:612418|HGNC:HGNC:26050|Ensembl:ENSG00000175606|HPRD:07923|Vega:OTTHUMG00000164502	8	8q21.11	transmembrane protein 70		GO:0005654(nucleoplasm)//GO:0005743(mitochondrial inner membrane)//GO:0005739(mitochondrion)//GO:0032592(integral component of mitochondrial membrane)	GO:0003674(molecular_function)	GO:0033615(mitochondrial proton-transporting ATP synthase complex assembly)
chr6	117692714	117693034	chr6:117692714-117693034	320	1	1	2	1	1	0	5.479	5.49478	6.21335	5.44737	5.13864	3.04301	chr6	117609463	117747018	ENSG00000047936	ROS1	-	protein_coding	320	6098	MCF3|ROS|c-ros-1	MIM:165020|HGNC:HGNC:10261|Ensembl:ENSG00000047936|HPRD:01295|Vega:OTTHUMG00000016188	6	6q22	ROS proto-oncogene 1 , receptor tyrosine kinase		GO:0016020(membrane)//GO:0005886(plasma membrane)//GO:0048471(perinuclear region of cytoplasm)//GO:0016021(integral component of membrane)//GO:0009986(cell surface)	GO:0005524(ATP binding)//GO:0005515(protein binding)//GO:0019903(protein phosphatase binding)//GO:0004713(protein tyrosine kinase activity)//GO:0004714(transmembrane receptor protein tyrosine kinase activity)	GO:0010629(negative regulation of gene expression)//GO:0032006(regulation of TOR signaling)//GO:0007169(transmembrane receptor protein tyrosine kinase signaling pathway)//GO:0010966(regulation of phosphate transport)//GO:0023014(signal transduction by protein phosphorylation)//GO:0038083(peptidyl-tyrosine autophosphorylation)//GO:0006468(protein phosphorylation)//GO:0008283(cell proliferation)//G…
chr6	117692714	117693034	chr6:117692714-117693034	320	1	1	2	1	1	0	5.479	5.49478	6.21335	5.44737	5.13864	3.04301	chr6	117639374	117923691	ENSG00000047932	GOPC	-	protein_coding	320	57120	CAL|FIG|GOPC1|PIST|dJ94G16.2	MIM:606845|HGNC:HGNC:17643|Ensembl:ENSG00000047932|HPRD:06024|Vega:OTTHUMG00000015457	6	6q21	golgi-associated PDZ and coiled-coil motif containing		GO:0014069(postsynaptic density)//GO:0005886(plasma membrane)//GO:0030140(trans-Golgi network transport vesicle)//GO:0016020(membrane)//GO:0030425(dendrite)//GO:0043234(protein complex)//GO:0005794(Golgi apparatus)//GO:0030660(Golgi-associated vesicle membrane)//GO:0005765(lysosomal membrane)//GO:0030054(cell junction)//GO:0045211(postsynaptic membrane)//GO:0005737(cytoplasm)	GO:0005515(protein binding)//GO:0044325(ion channel binding)	GO:0051260(protein homooligomerization)//GO:0043004(cytoplasmic sequestering of CFTR protein)//GO:0006893(Golgi to plasma membrane transport)//GO:0007264(small GTPase mediated signal transduction)//GO:0015031(protein transport)//GO:0045176(apical protein localization)//GO:0006888(ER to Golgi vesicle-mediated transport)
chr7	133495404	133495752	chr7:133495404-133495752	348	0	1	0	0	3	0	3.04301	5.49478	3.04301	3.04301	6.47896	3.04301	chr7	132937829	133751342	ENSG00000131558	EXOC4	+	protein_coding	348	60412	SEC8|SEC8L1|Sec8p	MIM:608185|HGNC:HGNC:30389|Ensembl:ENSG00000131558|HPRD:12185|Vega:OTTHUMG00000155259	7	7q31	exocyst complex component 4	hsa04530(Tight junction)	GO:0005886(plasma membrane)//GO:0016020(membrane)//GO:0000145(exocyst)//GO:0005829(cytosol)//GO:0005902(microvillus)//GO:0032584(growth cone membrane)//GO:0035748(myelin sheath abaxonal region)//GO:0005737(cytoplasm)	GO:0017160(Ral GTPase binding)//GO:0047485(protein N-terminus binding)//GO:0005515(protein binding)//GO:0030165(PDZ domain binding)	GO:0061024(membrane organization)//GO:0044267(cellular protein metabolic process)//GO:0048341(paraxial mesoderm formation)//GO:0006996(organelle organization)//GO:0006904(vesicle docking involved in exocytosis)//GO:0015031(protein transport)
chr12	57373272	57373405	chr12:57373272-57373405	133	0	0	2	0	4	0	3.04301	3.04301	6.21335	3.04301	6.86028	3.04301								0
chr1	199433891	199434041	chr1:199433891-199434041	150	0	1	0	0	0	1	3.04301	5.49478	3.04301	3.04301	3.04301	5.3136								0
chr15	65627824	65628255	chr15:65627824-65628255	431	1	0	0	1	0	0	5.479	3.04301	3.04301	5.44737	3.04301	3.04301	chr15	65619465	65670378	ENSG00000174498	IGDCC3	-	protein_coding	431	9543	HsT18880|PUNC	MIM:604184|HGNC:HGNC:9700|Ensembl:ENSG00000174498|HPRD:09169|Vega:OTTHUMG00000133137	15	15q22.3-q23	immunoglobulin superfamily, DCC subclass, member 3		GO:0016021(integral component of membrane)//GO:0005887(integral component of plasma membrane)		GO:0050885(neuromuscular process controlling balance)
chr1	110613025	110613344	chr1:110613025-110613344	319	1	0	2	2	0	1	5.479	3.04301	6.21335	6.30424	3.04301	5.3136	chr1	110574199	110617263	ENSG00000143093	STRIP1	+	protein_coding	319	85369	FAM40A|FAR11A	HGNC:HGNC:25916|Ensembl:ENSG00000143093|Vega:OTTHUMG00000170607	1	1p13.3	striatin interacting protein 1		GO:0005634(nucleus)//GO:0005737(cytoplasm)//GO:0070062(extracellular exosome)	GO:0003674(molecular_function)//GO:0005515(protein binding)	GO:0030866(cortical actin cytoskeleton organization)//GO:0022604(regulation of cell morphogenesis)
chr1	110613025	110613344	chr1:110613025-110613344	319	1	0	2	2	0	1	5.479	3.04301	6.21335	6.30424	3.04301	5.3136	chr1	110602616	110613322	ENSG00000156150	ALX3	-	protein_coding	297	257	FND|FND1	MIM:606014|HGNC:HGNC:449|HPRD:16190	1	1p13.3	ALX homeobox 3		GO:0005634(nucleus)	GO:0043565(sequence-specific DNA binding)	GO:0006351(transcription, DNA-templated)//GO:0006355(regulation of transcription, DNA-templated)//GO:0035116(embryonic hindlimb morphogenesis)//GO:0035115(embryonic forelimb morphogenesis)//GO:0048704(embryonic skeletal system morphogenesis)//GO:0042981(regulation of apoptotic process)//GO:0007389(pattern specification process)
chr9	136395528	136396501	chr9:136395528-136396501	973	1	0	0	0	0	0	5.479	3.04301	3.04301	3.04301	3.04301	3.04301								0
chr7	37462915	37463180	chr7:37462915-37463180	265	1	0	2	0	4	1	5.479	3.04301	6.21335	3.04301	6.86028	5.3136	chr7	36893961	37488852	ENSG00000155849	ELMO1	-	protein_coding	265	9844	CED-12|CED12|ELMO-1	MIM:606420|HGNC:HGNC:16286|Ensembl:ENSG00000155849|HPRD:12102|Vega:OTTHUMG00000023701	7	7p14.1	engulfment and cell motility 1	hsa04062(Chemokine signaling pathway)//hsa05100(Bacterial invasion of epithelial cells)//hsa05131(Shigellosis)	GO:0016020(membrane)//GO:0005886(plasma membrane)//GO:0032045(guanyl-nucleotide exchange factor complex)//GO:0005737(cytoplasm)//GO:0005829(cytosol)	GO:0017124(SH3 domain binding)//GO:0005515(protein binding)	GO:0006928(movement of cell or subcellular component)//GO:0045087(innate immune response)//GO:0016601(Rac protein signal transduction)//GO:0050690(regulation of defense response to virus by virus)//GO:0016477(cell migration)//GO:0006911(phagocytosis, engulfment)//GO:0006909(phagocytosis)//GO:0016032(viral process)//GO:0030036(actin cytoskeleton organization)//GO:0006915(apoptotic process)//GO:004…
chr6	159018621	159018764	chr6:159018621-159018764	143	0	2	2	0	1	4	3.04301	6.35651	6.21335	3.04301	5.13864	7.06989	chr6	158957468	159056460	ENSG00000146433	TMEM181	+	protein_coding	143	57583	GPR178|KIAA1423	MIM:613209|HGNC:HGNC:20958|Ensembl:ENSG00000146433|Vega:OTTHUMG00000015913	6	6q25.3	transmembrane protein 181		GO:0016021(integral component of membrane)	GO:0015643(toxic substance binding)	GO:0009405(pathogenesis)
chr10	94175664	94175851	chr10:94175664-94175851	187	1	1	0	0	0	0	5.479	5.49478	3.04301	3.04301	3.04301	3.04301								0
chr22	22199570	22199944	chr22:22199570-22199944	374	1	3	2	1	4	3	5.479	6.89227	6.21335	5.44737	6.86028	6.68405	chr22	22108789	22221970	ENSG00000100030	MAPK1	-	protein_coding	374	5594	ERK|ERK-2|ERK2|ERT1|MAPK2|P42MAPK|PRKM1|PRKM2|p38|p40|p41|p41mapk|p42-MAPK	MIM:176948|HGNC:HGNC:6871|Ensembl:ENSG00000100030|HPRD:01496|Vega:OTTHUMG00000030508	22	22q11.21	mitogen-activated protein kinase 1	hsa04010(MAPK signaling pathway)//hsa04012(ErbB signaling pathway)//hsa04014(Ras signaling pathway)//hsa04015(Rap1 signaling pathway)//hsa04022(cGMP-PKG signaling pathway)//hsa04024(cAMP signaling pathway)//hsa04062(Chemokine signaling pathway)//hsa04066(HIF-1 signaling pathway)//hsa04068(FoxO signaling pathway)//hsa04071(Sphingolipid signaling pathway)//	GO:0005634(nucleus)//GO:0043204(perikaryon)//GO:0005901(caveola)//GO:0030424(axon)//GO:0005815(microtubule organizing center)//GO:0031143(pseudopodium)//GO:0043234(protein complex)//GO:0005794(Golgi apparatus)//GO:0005770(late endosome)//GO:0005829(cytosol)//GO:0005739(mitochondrion)//GO:0072686(mitotic spindle)//GO:0005925(focal adhesion)//GO:0070062(extracellular exosome)//GO:0032839(dendrite c…	GO:0001784(phosphotyrosine binding)//GO:0004674(protein serine/threonine kinase activity)//GO:0019902(phosphatase binding)//GO:0005524(ATP binding)//GO:0004707(MAP kinase activity)//GO:0008353(RNA polymerase II carboxy-terminal domain kinase activity)//GO:0031435(mitogen-activated protein kinase kinase kinase binding)//GO:0008134(transcription factor binding)//GO:0005515(protein binding)//GO:0003…	GO:0034166(toll-like receptor 10 signaling pathway)//GO:0030168(platelet activation)//GO:0051493(regulation of cytoskeleton organization)//GO:0006351(transcription, DNA-templated)//GO:0070849(response to epidermal growth factor)//GO:0035666(TRIF-dependent toll-like receptor signaling pathway)//GO:0050853(B cell receptor signaling pathway)//GO:0034142(toll-like receptor 4 signaling pathway)//GO:00…
chr12	93876709	93877023	chr12:93876709-93877023	314	0	0	5	1	4	2	3.04301	3.04301	7.43578	5.44737	6.86028	6.15578	chr12	93861264	93897545	ENSG00000198015	MRPL42	+	protein_coding	314	28977	HSPC204|L31MT|L42MT|MRP-L31|MRP-L42|MRP-S32|MRPL31|MRPS32|PTD007|RPML31|S32MT	MIM:611847|HGNC:HGNC:14493|HPRD:14761	12	12q22	mitochondrial ribosomal protein L42		GO:0005763(mitochondrial small ribosomal subunit)//GO:0016021(integral component of membrane)//GO:0005739(mitochondrion)//GO:0005886(plasma membrane)//GO:0005743(mitochondrial inner membrane)	GO:0044822(poly(A) RNA binding)//GO:0003735(structural constituent of ribosome)	GO:0070124(mitochondrial translational initiation)//GO:0006996(organelle organization)//GO:0006412(translation)//GO:0032543(mitochondrial translation)//GO:0070125(mitochondrial translational elongation)//GO:0070126(mitochondrial translational termination)
chr1	172383867	172384198	chr1:172383867-172384198	331	0	3	2	1	0	1	3.04301	6.89227	6.21335	5.44737	3.04301	5.3136	chr1	172339329	172413230	ENSG00000135845	PIGC	-	protein_coding	331	5279	GPI2	MIM:601730|HGNC:HGNC:8960|Ensembl:ENSG00000135845|HPRD:03433|Vega:OTTHUMG00000034751	1	1q23-q25	phosphatidylinositol glycan anchor biosynthesis class C	hsa00563(Glycosylphosphatidylinositol(GPI)-anchor biosynthesis)//	GO:0005789(endoplasmic reticulum membrane)//GO:0016021(integral component of membrane)//GO:0000506(glycosylphosphatidylinositol-N-acetylglucosaminyltransferase (GPI-GnT) complex)	GO:0003824(catalytic activity)//GO:0017176(phosphatidylinositol N-acetylglucosaminyltransferase activity)	GO:0043687(post-translational protein modification)//GO:0044267(cellular protein metabolic process)//GO:0006506(GPI anchor biosynthetic process)//GO:0006501(C-terminal protein lipidation)//GO:0016254(preassembly of GPI anchor in ER membrane)
chr1	172383867	172384198	chr1:172383867-172384198	331	0	3	2	1	0	1	3.04301	6.89227	6.21335	5.44737	3.04301	5.3136	chr1	171810621	172387606	ENSG00000197959	DNM3	+	protein_coding	331	26052	Dyna III	MIM:611445|HGNC:HGNC:29125|Ensembl:ENSG00000197959|HPRD:13241|Vega:OTTHUMG00000034913	1	1q24.3	dynamin 3		GO:0070062(extracellular exosome)//GO:0044327(dendritic spine head)//GO:0001917(photoreceptor inner segment)//GO:0005794(Golgi apparatus)//GO:0048471(perinuclear region of cytoplasm)//GO:0030424(axon)//GO:0014069(postsynaptic density)//GO:0005739(mitochondrion)//GO:0043083(synaptic cleft)//GO:0043197(dendritic spine)//GO:0005874(microtubule)	GO:0050998(nitric-oxide synthase binding)//GO:0031802(type 5 metabotropic glutamate receptor binding)//GO:0003924(GTPase activity)//GO:0031798(type 1 metabotropic glutamate receptor binding)//GO:0005525(GTP binding)//GO:0005515(protein binding)	GO:0006897(endocytosis)//GO:0061002(negative regulation of dendritic spine morphogenesis)//GO:0008152(metabolic process)//GO:0007416(synapse assembly)//GO:0046847(filopodium assembly)//GO:0051491(positive regulation of filopodium assembly)
chr12	106752751	114899043	chr12:106752751-114899043	8146292	0	0	1	0	1	1	3.04301	3.04301	5.36531	3.04301	5.13864	5.3136	chr12	108168162	108170421	ENSG00000187855	ASCL4	+	protein_coding	2259	121549	HASH4|bHLHa44	MIM:609155|HGNC:HGNC:24311|Ensembl:ENSG00000187855|HPRD:12374|Vega:OTTHUMG00000156964	12	12q23.3	achaete-scute family bHLH transcription factor 4		GO:0005634(nucleus)//GO:0005575(cellular_component)	GO:0046983(protein dimerization activity)//GO:0005515(protein binding)//GO:0003677(DNA binding)	GO:0006357(regulation of transcription from RNA polymerase II promoter)//GO:0043588(skin development)//GO:0006351(transcription, DNA-templated)
chr12	106752751	114899043	chr12:106752751-114899043	8146292	0	0	1	0	1	1	3.04301	3.04301	5.36531	3.04301	5.13864	5.3136	chr12	108908962	108919614	ENSG00000198855	FICD	+	protein_coding	10652	11153	HIP13|HYPE|UNQ3041	HGNC:HGNC:18416|Ensembl:ENSG00000198855|HPRD:13723|Vega:OTTHUMG00000169569	12	12q24.1	FIC domain containing		GO:0016021(integral component of membrane)	GO:0005524(ATP binding)//GO:0070733(protein adenylyltransferase activity)	GO:0018117(protein adenylylation)//GO:0034260(negative regulation of GTPase activity)
chr12	106752751	114899043	chr12:106752751-114899043	8146292	0	0	1	0	1	1	3.04301	3.04301	5.36531	3.04301	5.13864	5.3136	chr12	108956358	108963160	ENSG00000136003	ISCU	+	protein_coding	6802	23479	2310020H20Rik|HML|ISU2|NIFU|NIFUN|hnifU	MIM:611911|HGNC:HGNC:29882|HPRD:14828	12	12q24.1	iron-sulfur cluster assembly enzyme		GO:0005739(mitochondrion)//GO:0005634(nucleus)//GO:0005759(mitochondrial matrix)//GO:0005737(cytoplasm)//GO:0005829(cytosol)	GO:0051537(2 iron, 2 sulfur cluster binding)//GO:0051539(4 iron, 4 sulfur cluster binding)//GO:0051536(iron-sulfur cluster binding)//GO:0008198(ferrous iron binding)//GO:0005506(iron ion binding)//GO:0032947(protein complex scaffold)//GO:0005515(protein binding)//GO:0036455(iron-sulfur transferase activity)	GO:0044281(small molecule metabolic process)//GO:0016226(iron-sulfur cluster assembly)//GO:0097428(protein maturation by iron-sulfur cluster transfer)//GO:0044571([2Fe-2S] cluster assembly)//GO:0006879(cellular iron ion homeostasis)//GO:0009399(nitrogen fixation)
chr12	106752751	114899043	chr12:106752751-114899043	8146292	0	0	1	0	1	1	3.04301	3.04301	5.36531	3.04301	5.13864	5.3136	chr12	111348623	111358526	ENSG00000111245	MYL2	-	protein_coding	9903	4633	CMH10|MLC-2s/v|MLC2	MIM:160781|HGNC:HGNC:7583|Ensembl:ENSG00000111245|HPRD:01181|Vega:OTTHUMG00000169535	12	12q24.11	myosin light chain 2	hsa04260(Cardiac muscle contraction)//hsa04261(Adrenergic signaling in cardiomyocytes)//hsa04510(Focal adhesion)//hsa04530(Tight junction)//hsa04670(Leukocyte transendothelial migration)//hsa04810(Regulation of actin cytoskeleton)//hsa05410(Hypertrophic cardiomyopathy (HCM))//hsa05414(Dilated cardiomyopathy)	GO:0031672(A band)//GO:0015629(actin cytoskeleton)//GO:0005856(cytoskeleton)//GO:0030016(myofibril)//GO:0030017(sarcomere)//GO:0005829(cytosol)//GO:0016459(myosin complex)	GO:0008307(structural constituent of muscle)//GO:0003785(actin monomer binding)//GO:0005515(protein binding)//GO:0032036(myosin heavy chain binding)//GO:0005509(calcium ion binding)	GO:0007507(heart development)//GO:0030049(muscle filament sliding)//GO:0060048(cardiac muscle contraction)//GO:0048747(muscle fiber development)//GO:0009791(post-embryonic development)//GO:0055003(cardiac myofibril assembly)//GO:0055010(ventricular cardiac muscle tissue morphogenesis)//GO:0042694(muscle cell fate specification)//GO:0002026(regulation of the force of heart contraction)//GO:0060047…
chr12	106752751	114899043	chr12:106752751-114899043	8146292	0	0	1	0	1	1	3.04301	3.04301	5.36531	3.04301	5.13864	5.3136	chr12	113623331	113630173	ENSG00000139405	RITA1	+	protein_coding	6842	84934	C12orf52|RITA	HGNC:HGNC:25925|Ensembl:ENSG00000139405|HPRD:08606|Vega:OTTHUMG00000169643	12	12q24.13	RBPJ interacting and tubulin associated 1		GO:0005622(intracellular)//GO:0005634(nucleus)//GO:0005737(cytoplasm)//GO:0005813(centrosome)	GO:0015631(tubulin binding)//GO:0005515(protein binding)	GO:0007219(Notch signaling pathway)//GO:0022008(neurogenesis)//GO:0045746(negative regulation of Notch signaling pathway)//GO:0000122(negative regulation of transcription from RNA polymerase II promoter)//GO:0051168(nuclear export)
chr12	106752751	114899043	chr12:106752751-114899043	8146292	0	0	1	0	1	1	3.04301	3.04301	5.36531	3.04301	5.13864	5.3136	chr12	107349497	107372556	ENSG00000151135	C12orf23	+	protein_coding	23059
chr12	106752751	114899043	chr12:106752751-114899043	8146292	0	0	1	0	1	1	3.04301	3.04301	5.36531	3.04301	5.13864	5.3136	chr12	107371069	107380944	ENSG00000120832	MTERFD3	-	protein_coding	9875
chr12	106752751	114899043	chr12:106752751-114899043	8146292	0	0	1	0	1	1	3.04301	3.04301	5.36531	3.04301	5.13864	5.3136	chr12	108079509	108106944	ENSG00000136045	PWP1	+	protein_coding	27435	11137	IEF-SSP-9502	HGNC:HGNC:17015|Ensembl:ENSG00000136045|HPRD:11464|Vega:OTTHUMG00000169913	12	12q23.3	PWP1 homolog, endonuclein		GO:0005730(nucleolus)//GO:0005634(nucleus)//GO:0005794(Golgi apparatus)		GO:0006351(transcription, DNA-templated)
chr12	106752751	114899043	chr12:106752751-114899043	8146292	0	0	1	0	1	1	3.04301	3.04301	5.36531	3.04301	5.13864	5.3136	chr12	108681821	108733118	ENSG00000174600	CMKLR1	-	protein_coding	51297	1240	CHEMERINR|ChemR23|DEZ|RVER1	MIM:602351|HGNC:HGNC:2121|Ensembl:ENSG00000174600|HPRD:03829|Vega:OTTHUMG00000169576	12	12q24.1	chemerin chemokine-like receptor 1		GO:0016021(integral component of membrane)//GO:0005887(integral component of plasma membrane)//GO:0005886(plasma membrane)	GO:0004872(receptor activity)//GO:0005515(protein binding)//GO:0004930(G-protein coupled receptor activity)//GO:0004950(chemokine receptor activity)	GO:0032695(negative regulation of interleukin-12 production)//GO:0032088(negative regulation of NF-kappaB transcription factor activity)//GO:0045600(positive regulation of fat cell differentiation)//GO:0001501(skeletal system development)//GO:0050848(regulation of calcium-mediated signaling)//GO:0006955(immune response)//GO:0070098(chemokine-mediated signaling pathway)//GO:0010759(positive regula…
chr12	106752751	114899043	chr12:106752751-114899043	8146292	0	0	1	0	1	1	3.04301	3.04301	5.36531	3.04301	5.13864	5.3136	chr12	108983622	108992096	ENSG00000183160	TMEM119	-	protein_coding	8474	338773	OBIF	HGNC:HGNC:27884|Ensembl:ENSG00000183160|HPRD:11260|Vega:OTTHUMG00000169410	12	12q23.3	transmembrane protein 119		GO:0016021(integral component of membrane)//GO:0005575(cellular_component)//GO:0005789(endoplasmic reticulum membrane)//GO:0005886(plasma membrane)	GO:0003674(molecular_function)	GO:0048515(spermatid differentiation)//GO:0045669(positive regulation of osteoblast differentiation)//GO:0030501(positive regulation of bone mineralization)//GO:0007283(spermatogenesis)//GO:0031214(biomineral tissue development)//GO:0001503(ossification)//GO:0001649(osteoblast differentiation)//GO:0008150(biological_process)//GO:0033690(positive regulation of osteoblast proliferation)//GO:1903012…
chr12	106752751	114899043	chr12:106752751-114899043	8146292	0	0	1	0	1	1	3.04301	3.04301	5.36531	3.04301	5.13864	5.3136	chr12	109015686	109027735	ENSG00000110876	SELPLG	-	protein_coding	12049	6404	CD162|CLA|PSGL-1|PSGL1	MIM:600738|HGNC:HGNC:10722|Ensembl:ENSG00000110876|HPRD:02845|Vega:OTTHUMG00000169411	12	12q24	selectin P ligand	hsa04514(Cell adhesion molecules (CAMs))//hsa05150(Staphylococcus aureus infection)	GO:0016020(membrane)//GO:0005886(plasma membrane)//GO:0005887(integral component of plasma membrane)//GO:0016021(integral component of membrane)//GO:0001931(uropod)	GO:0001618(virus receptor activity)//GO:0005102(receptor binding)//GO:0005515(protein binding)	GO:0007596(blood coagulation)//GO:0050902(leukocyte adhesive activation)//GO:0007155(cell adhesion)//GO:0046718(viral entry into host cell)//GO:0071354(cellular response to interleukin-6)//GO:0050901(leukocyte tethering or rolling)//GO:0050900(leukocyte migration)
chr12	106752751	114899043	chr12:106752751-114899043	8146292	0	0	1	0	1	1	3.04301	3.04301	5.36531	3.04301	5.13864	5.3136	chr12	109252708	109294819	ENSG00000110887	DAO	+	protein_coding	42111	1610	DAAO|DAMOX|OXDA	MIM:124050|HGNC:HGNC:2671|Ensembl:ENSG00000110887|HPRD:15917|Vega:OTTHUMG00000169360	12	12q24	D-amino-acid oxidase	hsa00260(Glycine, serine and threonine metabolism)//hsa00330(Arginine and proline metabolism)//hsa00472(D-Arginine and D-ornithine metabolism)//	GO:0005741(mitochondrial outer membrane)//GO:0005777(peroxisome)//GO:0005782(peroxisomal matrix)//GO:0005778(peroxisomal membrane)//GO:0005829(cytosol)	GO:0046983(protein dimerization activity)//GO:0003884(D-amino-acid oxidase activity)//GO:0005102(receptor binding)//GO:0071949(FAD binding)//GO:0048037(cofactor binding)//GO:0005515(protein binding)	GO:0055114(oxidation-reduction process)//GO:0044281(small molecule metabolic process)//GO:0055130(D-alanine catabolic process)//GO:0036088(D-serine catabolic process)//GO:0046416(D-amino acid metabolic process)//GO:0070178(D-serine metabolic process)//GO:0042416(dopamine biosynthetic process)//GO:0046487(glyoxylate metabolic process)//GO:0034641(cellular nitrogen compound metabolic process)//GO:0…
chr12	106752751	114899043	chr12:106752751-114899043	8146292	0	0	1	0	1	1	3.04301	3.04301	5.36531	3.04301	5.13864	5.3136	chr12	109460894	109525831	ENSG00000135093	USP30	+	protein_coding	64937	84749	-	MIM:612492|HGNC:HGNC:20065|Ensembl:ENSG00000135093|HPRD:15633|Vega:OTTHUMG00000133613	12	12q24.11	ubiquitin specific peptidase 30		GO:0016021(integral component of membrane)//GO:0005739(mitochondrion)//GO:0005741(mitochondrial outer membrane)	GO:0004843(thiol-dependent ubiquitin-specific protease activity)//GO:0036459(thiol-dependent ubiquitinyl hydrolase activity)//GO:0004197(cysteine-type endopeptidase activity)	GO:0016579(protein deubiquitination)//GO:0008053(mitochondrial fusion)//GO:0035871(protein K11-linked deubiquitination)//GO:0006511(ubiquitin-dependent protein catabolic process)//GO:0044313(protein K6-linked deubiquitination)//GO:0000422(mitophagy)
chr12	106752751	114899043	chr12:106752751-114899043	8146292	0	0	1	0	1	1	3.04301	3.04301	5.36531	3.04301	5.13864	5.3136	chr12	109525996	109531436	ENSG00000189046	ALKBH2	-	protein_coding	5440	121642	ABH2	MIM:610602|HGNC:HGNC:32487|Ensembl:ENSG00000189046|HPRD:14712|Vega:OTTHUMG00000169246	12	12q24.11	alkB homolog 2, alpha-ketoglutarate-dependent dioxygenase		GO:0005654(nucleoplasm)//GO:0005634(nucleus)//GO:0015630(microtubule cytoskeleton)	GO:0051747(cytosine C-5 DNA demethylase activity)//GO:0043734(DNA-N1-methyladenine dioxygenase activity)//GO:0008198(ferrous iron binding)	GO:0035511(oxidative DNA demethylation)//GO:0006307(DNA dealkylation involved in DNA repair)//GO:0006281(DNA repair)//GO:0080111(DNA demethylation)//GO:0070989(oxidative demethylation)
chr12	106752751	114899043	chr12:106752751-114899043	8146292	0	0	1	0	1	1	3.04301	3.04301	5.36531	3.04301	5.13864	5.3136	chr12	109535379	109548797	ENSG00000076248	UNG	+	protein_coding	13418	7374	DGU|HIGM4|HIGM5|UDG|UNG1|UNG15|UNG2	MIM:191525|HGNC:HGNC:12572|Ensembl:ENSG00000076248|HPRD:01881|Vega:OTTHUMG00000169247	12	12q23-q24.1	uracil DNA glycosylase	hsa03410(Base excision repair)//hsa05340(Primary immunodeficiency)	GO:0005654(nucleoplasm)//GO:0005634(nucleus)//GO:0005739(mitochondrion)	GO:0004844(uracil DNA N-glycosylase activity)//GO:0005515(protein binding)//GO:0003684(damaged DNA binding)	GO:0016447(somatic recombination of immunoglobulin gene segments)//GO:0016446(somatic hypermutation of immunoglobulin genes)//GO:0006285(base-excision repair, AP site formation)//GO:0045830(positive regulation of isotype switching)//GO:0006284(base-excision repair)//GO:0045008(depyrimidination)//GO:0016032(viral process)//GO:0043066(negative regulation of apoptotic process)//GO:0006281(DNA repair)
chr12	106752751	114899043	chr12:106752751-114899043	8146292	0	0	1	0	1	1	3.04301	3.04301	5.36531	3.04301	5.13864	5.3136	chr12	109715784	109747025	ENSG00000139445	FOXN4	-	protein_coding	31241	121643	-	MIM:609429|HGNC:HGNC:21399|Ensembl:ENSG00000139445|HPRD:13550|Vega:OTTHUMG00000152868	12	12q24.11	forkhead box N4		GO:0005634(nucleus)	GO:0043565(sequence-specific DNA binding)//GO:0001158(enhancer sequence-specific DNA binding)//GO:0003682(chromatin binding)//GO:0003700(transcription factor activity, sequence-specific DNA binding)	GO:0035881(amacrine cell differentiation)//GO:0010842(retina layer formation)//GO:0036302(atrioventricular canal development)//GO:0006351(transcription, DNA-templated)//GO:0008016(regulation of heart contraction)//GO:0001947(heart looping)//GO:0060579(ventral spinal cord interneuron fate commitment)//GO:0006355(regulation of transcription, DNA-templated)//GO:0045893(positive regulation of transcr…
chr12	106752751	114899043	chr12:106752751-114899043	8146292	0	0	1	0	1	1	3.04301	3.04301	5.36531	3.04301	5.13864	5.3136	chr12	109886461	109915349	ENSG00000110906	KCTD10	-	protein_coding	28888	83892	BTBD28|MSTP028|ULRO61|hBACURD3	MIM:613421|HGNC:HGNC:23236|Ensembl:ENSG00000110906|HPRD:13762|Vega:OTTHUMG00000169253	12	12q24.11	potassium channel tetramerization domain containing 10		GO:0005654(nucleoplasm)//GO:0036038(TCTN-B9D complex)//GO:0031463(Cul3-RING ubiquitin ligase complex)//GO:0005737(cytoplasm)	GO:0004842(ubiquitin-protein transferase activity)	GO:0043161(proteasome-mediated ubiquitin-dependent protein catabolic process)//GO:0051260(protein homooligomerization)//GO:0016567(protein ubiquitination)
chr12	106752751	114899043	chr12:106752751-114899043	8146292	0	0	1	0	1	1	3.04301	3.04301	5.36531	3.04301	5.13864	5.3136	chr12	109991542	110011679	ENSG00000139428	MMAB	-	protein_coding	20137	326625	ATR|CFAP23|cblB|cob	MIM:607568|HGNC:HGNC:19331|Ensembl:ENSG00000139428|HPRD:07398|Vega:OTTHUMG00000169255	12	12q24	methylmalonic aciduria (cobalamin deficiency) cblB type	hsa00860(Porphyrin and chlorophyll metabolism)//	GO:0005759(mitochondrial matrix)	GO:0005524(ATP binding)//GO:0008817(cob(I)yrinic acid a,c-diamide adenosyltransferase activity)	GO:0009236(cobalamin biosynthetic process)//GO:0009235(cobalamin metabolic process)//GO:0006767(water-soluble vitamin metabolic process)//GO:0044281(small molecule metabolic process)//GO:0006766(vitamin metabolic process)
chr12	106752751	114899043	chr12:106752751-114899043	8146292	0	0	1	0	1	1	3.04301	3.04301	5.36531	3.04301	5.13864	5.3136	chr12	110011060	110035067	ENSG00000110921	MVK	+	protein_coding	24007	4598	LRBP|MK|MVLK|POROK3	MIM:251170|HGNC:HGNC:7530|Ensembl:ENSG00000110921|HPRD:02015|Vega:OTTHUMG00000169256	12	12q24	mevalonate kinase	hsa00900(Terpenoid backbone biosynthesis)//	GO:0005777(peroxisome)//GO:0070062(extracellular exosome)//GO:0005737(cytoplasm)//GO:0005829(cytosol)	GO:0005524(ATP binding)//GO:0005515(protein binding)//GO:0004496(mevalonate kinase activity)//GO:0042802(identical protein binding)	GO:0044281(small molecule metabolic process)//GO:0050728(negative regulation of inflammatory response)//GO:0016310(phosphorylation)//GO:0008299(isoprenoid biosynthetic process)//GO:0006695(cholesterol biosynthetic process)//GO:0019287(isopentenyl diphosphate biosynthetic process, mevalonate pathway)
chr12	106752751	114899043	chr12:106752751-114899043	8146292	0	0	1	0	1	1	3.04301	3.04301	5.36531	3.04301	5.13864	5.3136	chr12	110152033	110208312	ENSG00000139438	FAM222A	+	protein_coding	56279	84915	C12orf34	HGNC:HGNC:25915|Ensembl:ENSG00000139438|HPRD:07868|Vega:OTTHUMG00000169260	12	12q24.11	family with sequence similarity 222 member A
chr12	106752751	114899043	chr12:106752751-114899043	8146292	0	0	1	0	1	1	3.04301	3.04301	5.36531	3.04301	5.13864	5.3136	chr12	110288748	110318293	ENSG00000139433	GLTP	-	protein_coding	29545	51228	-	MIM:608949|HGNC:HGNC:24867|Ensembl:ENSG00000139433|HPRD:16409|Vega:OTTHUMG00000169278	12	12q24.11	glycolipid transfer protein		GO:0016020(membrane)//GO:0070062(extracellular exosome)//GO:0005737(cytoplasm)//GO:0005829(cytosol)	GO:0008289(lipid binding)//GO:0005515(protein binding)//GO:0017089(glycolipid transporter activity)//GO:0051861(glycolipid binding)	GO:0046836(glycolipid transport)//GO:0006665(sphingolipid metabolic process)//GO:0006687(glycosphingolipid metabolic process)//GO:0044281(small molecule metabolic process)
chr12	106752751	114899043	chr12:106752751-114899043	8146292	0	0	1	0	1	1	3.04301	3.04301	5.36531	3.04301	5.13864	5.3136	chr12	110367607	110434194	ENSG00000139436	GIT2	-	protein_coding	66587	9815	CAT-2|CAT2	MIM:608564|HGNC:HGNC:4273|Ensembl:ENSG00000139436|HPRD:09779|Vega:OTTHUMG00000169313	12	12q24.1	G protein-coupled receptor kinase interacting ArfGAP 2	hsa04144(Endocytosis)	GO:0005654(nucleoplasm)//GO:0005925(focal adhesion)	GO:0005096(GTPase activator activity)//GO:0046872(metal ion binding)//GO:0005515(protein binding)//GO:0032403(protein complex binding)	GO:0008277(regulation of G-protein coupled receptor protein signaling pathway)//GO:0048266(behavioral response to pain)//GO:0043547(positive regulation of GTPase activity)
chr12	106752751	114899043	chr12:106752751-114899043	8146292	0	0	1	0	1	1	3.04301	3.04301	5.36531	3.04301	5.13864	5.3136	chr12	110436991	110477568	ENSG00000076513	ANKRD13A	+	protein_coding	40577	88455	ANKRD13|NY-REN-25	MIM:615123|HGNC:HGNC:21268|Ensembl:ENSG00000076513|HPRD:12458|Vega:OTTHUMG00000169314	12	12q24.11	ankyrin repeat domain 13A		GO:0005886(plasma membrane)//GO:0005770(late endosome)
chr12	106752751	114899043	chr12:106752751-114899043	8146292	0	0	1	0	1	1	3.04301	3.04301	5.36531	3.04301	5.13864	5.3136	chr12	110810705	110841535	ENSG00000196510	ANAPC7	-	protein_coding	30830	51434	APC7	MIM:606949|HGNC:HGNC:17380|Ensembl:ENSG00000196510|HPRD:16233|Vega:OTTHUMG00000157009	12	12q24.11	anaphase promoting complex subunit 7	hsa04110(Cell cycle)//hsa04114(Oocyte meiosis)//hsa04120(Ubiquitin mediated proteolysis)//hsa04914(Progesterone-mediated oocyte maturation)//hsa05166(HTLV-I infection)	GO:0005654(nucleoplasm)//GO:0005634(nucleus)//GO:0005680(anaphase-promoting complex)//GO:0005829(cytosol)	GO:0019903(protein phosphatase binding)	GO:0051439(regulation of ubiquitin-protein ligase activity involved in mitotic cell cycle)//GO:0007067(mitotic nuclear division)//GO:0051437(positive regulation of ubiquitin-protein ligase activity involved in regulation of mitotic cell cycle transition)//GO:0051301(cell division)//GO:0000278(mitotic cell cycle)//GO:0007094(mitotic spindle assembly checkpoint)//GO:0070979(protein K11-linked ubiqu…
chr12	106752751	114899043	chr12:106752751-114899043	8146292	0	0	1	0	1	1	3.04301	3.04301	5.36531	3.04301	5.13864	5.3136	chr12	110890289	110907073	ENSG00000111231	GPN3	-	protein_coding	16784	51184	ATPBD1C	HGNC:HGNC:30186|Ensembl:ENSG00000111231|HPRD:17498|Vega:OTTHUMG00000169524	12	12q24.11	GPN-loop GTPase 3		GO:0043234(protein complex)	GO:0005515(protein binding)//GO:0005525(GTP binding)//GO:0016787(hydrolase activity)	GO:0008152(metabolic process)
chr12	106752751	114899043	chr12:106752751-114899043	8146292	0	0	1	0	1	1	3.04301	3.04301	5.36531	3.04301	5.13864	5.3136	chr12	110906169	110928190	ENSG00000204856	FAM216A	+	protein_coding	22021	29902	C12orf24|HSU79274	HGNC:HGNC:30180|Ensembl:ENSG00000204856|HPRD:17119|Vega:OTTHUMG00000169526	12	12q24.11	family with sequence similarity 216 member A
chr12	106752751	114899043	chr12:106752751-114899043	8146292	0	0	1	0	1	1	3.04301	3.04301	5.36531	3.04301	5.13864	5.3136	chr12	110928902	110939922	ENSG00000111237	VPS29	-	protein_coding	11020	51699	DC15|DC7|PEP11	MIM:606932|HGNC:HGNC:14340|Ensembl:ENSG00000111237|HPRD:09499|Vega:OTTHUMG00000169527	12	12q24	VPS29 retromer complex component	hsa04144(Endocytosis)	GO:0005768(endosome)//GO:0070062(extracellular exosome)//GO:0030904(retromer complex)//GO:0010008(endosome membrane)//GO:0005770(late endosome)//GO:0005829(cytosol)//GO:0043231(intracellular membrane-bounded organelle)//GO:0030906(retromer, cargo-selective complex)//GO:0005769(early endosome)//GO:0005737(cytoplasm)	GO:0046872(metal ion binding)//GO:0005515(protein binding)//GO:0008565(protein transporter activity)	GO:1990126(retrograde transport, endosome to plasma membrane)//GO:0042147(retrograde transport, endosome to Golgi)//GO:0015031(protein transport)//GO:0006886(intracellular protein transport)
chr12	106752751	114899043	chr12:106752751-114899043	8146292	0	0	1	0	1	1	3.04301	3.04301	5.36531	3.04301	5.13864	5.3136	chr12	110939460	110969891	ENSG00000151164	RAD9B	+	protein_coding	30431	144715	-	MIM:608368|HGNC:HGNC:21700|Ensembl:ENSG00000151164|Vega:OTTHUMG00000152952	12	12q24.11	RAD9 checkpoint clamp component B		GO:0005654(nucleoplasm)//GO:0030896(checkpoint clamp complex)	GO:0008408(3'-5' exonuclease activity)//GO:0005515(protein binding)	GO:0031573(intra-S DNA damage checkpoint)//GO:0071479(cellular response to ionizing radiation)//GO:0000724(double-strand break repair via homologous recombination)//GO:0006302(double-strand break repair)//GO:0090305(nucleic acid phosphodiester bond hydrolysis)//GO:0006260(DNA replication)//GO:0000077(DNA damage checkpoint)//GO:0000076(DNA replication checkpoint)//GO:0006281(DNA repair)
chr12	106752751	114899043	chr12:106752751-114899043	8146292	0	0	1	0	1	1	3.04301	3.04301	5.36531	3.04301	5.13864	5.3136	chr12	111051832	111087235	ENSG00000204852	TCTN1	+	protein_coding	35403	79600	JBTS13|TECT1	MIM:609863|HGNC:HGNC:26113|Ensembl:ENSG00000204852|HPRD:08636|Vega:OTTHUMG00000150051	12	12q24.11	tectonic family member 1		GO:0016020(membrane)//GO:0036038(TCTN-B9D complex)//GO:0005615(extracellular space)//GO:0005856(cytoskeleton)//GO:0005829(cytosol)		GO:0060271(cilium morphogenesis)//GO:0021537(telencephalon development)//GO:0021956(central nervous system interneuron axonogenesis)//GO:0021904(dorsal/ventral neural tube patterning)//GO:0006996(organelle organization)//GO:0008589(regulation of smoothened signaling pathway)//GO:0001701(in utero embryonic development)//GO:0001841(neural tube formation)//GO:0021523(somatic motor neuron differentia…
chr12	106752751	114899043	chr12:106752751-114899043	8146292	0	0	1	0	1	1	3.04301	3.04301	5.36531	3.04301	5.13864	5.3136	chr12	111065646	111142755	ENSG00000122986	HVCN1	-	protein_coding	77109	84329	HV1|VSOP	MIM:611227|HGNC:HGNC:28240|Ensembl:ENSG00000122986|HPRD:17507|Vega:OTTHUMG00000169530	12	12q24.11	hydrogen voltage gated channel 1		GO:0016021(integral component of membrane)//GO:0005887(integral component of plasma membrane)//GO:0005886(plasma membrane)	GO:0030171(voltage-gated proton channel activity)//GO:0005244(voltage-gated ion channel activity)//GO:0022843(voltage-gated cation channel activity)	GO:0035036(sperm-egg recognition)//GO:0015992(proton transport)//GO:0007338(single fertilization)//GO:0071294(cellular response to zinc ion)//GO:0032504(multicellular organism reproduction)//GO:0034765(regulation of ion transmembrane transport)//GO:0010043(response to zinc ion)//GO:0009268(response to pH)//GO:0071467(cellular response to pH)//GO:0034220(ion transmembrane transport)
chr12	106752751	114899043	chr12:106752751-114899043	8146292	0	0	1	0	1	1	3.04301	3.04301	5.36531	3.04301	5.13864	5.3136	chr12	111157485	111180744	ENSG00000186298	PPP1CC	-	protein_coding	23259	5501	PP-1G|PP1C|PPP1G	MIM:176914|HGNC:HGNC:9283|Ensembl:ENSG00000186298|HPRD:08911|Vega:OTTHUMG00000169531	12	12q24.1-q24.2	protein phosphatase 1 catalytic subunit gamma	hsa03015(mRNA surveillance pathway)//hsa04022(cGMP-PKG signaling pathway)//hsa04024(cAMP signaling pathway)//hsa04114(Oocyte meiosis)//hsa04261(Adrenergic signaling in cardiomyocytes)//hsa04270(Vascular smooth muscle contraction)//hsa04390(Hippo signaling pathway)//hsa04510(Focal adhesion)//hsa04611(Platelet activation)//hsa04720(Long-term potentiation)//hsa04728(Dopaminergic synapse)//hsa04750(I…	GO:0072357(PTW/PP1 phosphatase complex)//GO:0043234(protein complex)//GO:0005925(focal adhesion)//GO:0000784(nuclear chromosome, telomeric region)//GO:0005829(cytosol)//GO:0030496(midbody)//GO:0005739(mitochondrion)//GO:0016607(nuclear speck)//GO:0000777(condensed chromosome kinetochore)//GO:0070688(MLL5-L complex)//GO:0005730(nucleolus)//GO:0005634(nucleus)//GO:0032154(cleavage furrow)//GO:00431…	GO:0019904(protein domain specific binding)//GO:0032403(protein complex binding)//GO:0019901(protein kinase binding)//GO:0047485(protein N-terminus binding)//GO:0008157(protein phosphatase 1 binding)//GO:0004721(phosphoprotein phosphatase activity)//GO:0004722(protein serine/threonine phosphatase activity)//GO:0016791(phosphatase activity)//GO:0008022(protein C-terminus binding)//GO:0044822(poly(…	GO:0044281(small molecule metabolic process)//GO:0008152(metabolic process)//GO:0030182(neuron differentiation)//GO:0030512(negative regulation of transforming growth factor beta receptor signaling pathway)//GO:0043153(entrainment of circadian clock by photoperiod)//GO:0042752(regulation of circadian rhythm)//GO:0051301(cell division)//GO:0000278(mitotic cell cycle)//GO:0007264(small GTPase media…
chr12	106752751	114899043	chr12:106752751-114899043	8146292	0	0	1	0	1	1	3.04301	3.04301	5.36531	3.04301	5.13864	5.3136	chr12	111284573	111345339	ENSG00000173093	CCDC63	+	protein_coding	60766	160762	ODA5	HGNC:HGNC:26669|Ensembl:ENSG00000173093|HPRD:08765|Vega:OTTHUMG00000169534	12	12q24.11	coiled-coil domain containing 63
chr12	106752751	114899043	chr12:106752751-114899043	8146292	0	0	1	0	1	1	3.04301	3.04301	5.36531	3.04301	5.13864	5.3136	chr12	111843752	111889427	ENSG00000111252	SH2B3	+	protein_coding	45675	10019	IDDM20|LNK	MIM:605093|HGNC:HGNC:29605|Ensembl:ENSG00000111252|HPRD:05480|Vega:OTTHUMG00000169550	12	12q24	SH2B adaptor protein 3	hsa04722(Neurotrophin signaling pathway)	GO:0005829(cytosol)	GO:0004871(signal transducer activity)//GO:0005515(protein binding)//GO:0035591(signaling adaptor activity)	GO:0035162(embryonic hemopoiesis)//GO:0007596(blood coagulation)//GO:0030154(cell differentiation)//GO:0030097(hemopoiesis)//GO:0009967(positive regulation of signal transduction)//GO:0035556(intracellular signal transduction)//GO:0007165(signal transduction)
chr12	106752751	114899043	chr12:106752751-114899043	8146292	0	0	1	0	1	1	3.04301	3.04301	5.36531	3.04301	5.13864	5.3136	chr12	112079950	112123790	ENSG00000089234	BRAP	-	protein_coding	43840	8315	BRAP2|IMP|RNF52	MIM:604986|HGNC:HGNC:1099|Ensembl:ENSG00000089234|Vega:OTTHUMG00000169600	12	12q24	BRCA1 associated protein	hsa04014(Ras signaling pathway)	GO:0031965(nuclear membrane)//GO:0005829(cytosol)//GO:0005737(cytoplasm)//GO:0000151(ubiquitin ligase complex)	GO:0008270(zinc ion binding)//GO:0043130(ubiquitin binding)//GO:0004842(ubiquitin-protein transferase activity)//GO:0042802(identical protein binding)//GO:0061630(ubiquitin protein ligase activity)//GO:0000166(nucleotide binding)//GO:0016874(ligase activity)//GO:0008139(nuclear localization sequence binding)//GO:0005515(protein binding)	GO:0009968(negative regulation of signal transduction)//GO:0007411(axon guidance)//GO:0045087(innate immune response)//GO:0008286(insulin receptor signaling pathway)//GO:0000165(MAPK cascade)//GO:0007173(epidermal growth factor receptor signaling pathway)//GO:0007264(small GTPase mediated signal transduction)//GO:0016567(protein ubiquitination)//GO:0007265(Ras protein signal transduction)//GO:000…
chr12	106752751	114899043	chr12:106752751-114899043	8146292	0	0	1	0	1	1	3.04301	3.04301	5.36531	3.04301	5.13864	5.3136	chr12	112123857	112194903	ENSG00000111271	ACAD10	+	protein_coding	71046	80724	-	MIM:611181|HGNC:HGNC:21597|Ensembl:ENSG00000111271|HPRD:10625|Vega:OTTHUMG00000169602	12	12q24.12	acyl-CoA dehydrogenase family member 10		GO:0005739(mitochondrion)//GO:0005759(mitochondrial matrix)	GO:0052890(oxidoreductase activity, acting on the CH-CH group of donors, with a flavin as acceptor)//GO:0003995(acyl-CoA dehydrogenase activity)//GO:0009055(electron carrier activity)//GO:0000062(fatty-acyl-CoA binding)//GO:0050660(flavin adenine dinucleotide binding)//GO:0016627(oxidoreductase activity, acting on the CH-CH group of donors)//GO:0016787(hydrolase activity)	GO:0055114(oxidation-reduction process)//GO:0044255(cellular lipid metabolic process)//GO:0008152(metabolic process)//GO:0044281(small molecule metabolic process)//GO:0055088(lipid homeostasis)//GO:0006635(fatty acid beta-oxidation)//GO:0033539(fatty acid beta-oxidation using acyl-CoA dehydrogenase)
chr12	106752751	114899043	chr12:106752751-114899043	8146292	0	0	1	0	1	1	3.04301	3.04301	5.36531	3.04301	5.13864	5.3136	chr12	112204691	112247782	ENSG00000111275	ALDH2	+	protein_coding	43091	217	ALDH-E2|ALDHI|ALDM	MIM:100650|HGNC:HGNC:404|Ensembl:ENSG00000111275|HPRD:00003|Vega:OTTHUMG00000169603	12	12q24.2	aldehyde dehydrogenase 2 family (mitochondrial)	hsa00010(Glycolysis / Gluconeogenesis)//hsa00040(Pentose and glucuronate interconversions)//hsa00053(Ascorbate and aldarate metabolism)//hsa00071(Fatty acid degradation)//hsa00280(Valine, leucine and isoleucine degradation)//hsa00310(Lysine degradation)//hsa00330(Arginine and proline metabolism)//hsa00340(Histidine metabolism)//hsa00380(Tryptophan metabolism)//hsa00410(beta-Alanine metabolism)//h…	GO:0005759(mitochondrial matrix)//GO:0070062(extracellular exosome)	GO:0004030(aldehyde dehydrogenase [NAD(P)+] activity)//GO:0009055(electron carrier activity)//GO:0016620(oxidoreductase activity, acting on the aldehyde or oxo group of donors, NAD or NADP as acceptor)//GO:0004029(aldehyde dehydrogenase (NAD) activity)	GO:0055114(oxidation-reduction process)//GO:0044281(small molecule metabolic process)//GO:0042136(neurotransmitter biosynthetic process)//GO:0007268(synaptic transmission)//GO:0006066(alcohol metabolic process)//GO:0005975(carbohydrate metabolic process)//GO:0006069(ethanol oxidation)//GO:0006805(xenobiotic metabolic process)//GO:0006068(ethanol catabolic process)
chr12	106752751	114899043	chr12:106752751-114899043	8146292	0	0	1	0	1	1	3.04301	3.04301	5.36531	3.04301	5.13864	5.3136	chr12	112369086	112450970	ENSG00000198270	TMEM116	-	protein_coding	81884	89894	-	HGNC:HGNC:25084|Ensembl:ENSG00000198270|HPRD:11275|Vega:OTTHUMG00000169606	12	12q24.13	transmembrane protein 116		GO:0016021(integral component of membrane)//GO:0005575(cellular_component)	GO:0003674(molecular_function)	GO:0008150(biological_process)
chr12	106752751	114899043	chr12:106752751-114899043	8146292	0	0	1	0	1	1	3.04301	3.04301	5.36531	3.04301	5.13864	5.3136	chr12	112464500	112546826	ENSG00000111300	NAA25	-	protein_coding	82326	80018	C12orf30|MDM20|NAP1	MIM:612755|HGNC:HGNC:25783|Ensembl:ENSG00000111300|HPRD:08578|Vega:OTTHUMG00000169638	12	12q24.13	N(alpha)-acetyltransferase 25, NatB auxiliary subunit		GO:0005654(nucleoplasm)//GO:0005794(Golgi apparatus)//GO:0005737(cytoplasm)//GO:0031416(NatB complex)	GO:0004596(peptide alpha-N-acetyltransferase activity)	GO:0017196(N-terminal peptidyl-methionine acetylation)
chr12	106752751	114899043	chr12:106752751-114899043	8146292	0	0	1	0	1	1	3.04301	3.04301	5.36531	3.04301	5.13864	5.3136	chr12	112856155	112947717	ENSG00000179295	PTPN11	+	protein_coding	91562	5781	BPTP3|CFC|JMML|METCDS|NS1|PTP-1D|PTP2C|SH-PTP2|SH-PTP3|SHP2	MIM:176876|HGNC:HGNC:9644|Ensembl:ENSG00000179295|HPRD:01470|Vega:OTTHUMG00000134334	12	12q24	protein tyrosine phosphatase, non-receptor type 11	hsa04014(Ras signaling pathway)//	GO:0043234(protein complex)//GO:0005739(mitochondrion)//GO:0005634(nucleus)//GO:0005737(cytoplasm)//GO:0005829(cytosol)	GO:0004726(non-membrane spanning protein tyrosine phosphatase activity)//GO:0043274(phospholipase binding)//GO:0019904(protein domain specific binding)//GO:0031748(D1 dopamine receptor binding)//GO:0004721(phosphoprotein phosphatase activity)//GO:0030971(receptor tyrosine kinase binding)//GO:0051428(peptide hormone receptor binding)//GO:0043560(insulin receptor substrate binding)//GO:0004725(prot…	GO:0030168(platelet activation)//GO:0048013(ephrin receptor signaling pathway)//GO:0035855(megakaryocyte development)//GO:0048011(neurotrophin TRK receptor signaling pathway)//GO:0040014(regulation of multicellular organism growth)//GO:0060020(Bergmann glial cell differentiation)//GO:0021697(cerebellar cortex formation)//GO:0009755(hormone-mediated signaling pathway)//GO:0000077(DNA damage checkp…
chr12	106752751	114899043	chr12:106752751-114899043	8146292	0	0	1	0	1	1	3.04301	3.04301	5.36531	3.04301	5.13864	5.3136	chr12	113344582	113369990	ENSG00000089127	OAS1	+	protein_coding	25408	4938	E18/E16|IFI-4|OIAS|OIASI	MIM:164350|HGNC:HGNC:8086|Ensembl:ENSG00000089127|HPRD:08879|Vega:OTTHUMG00000169792	12	12q24.2	2'-5'-oligoadenylate synthetase 1	hsa05160(Hepatitis C)//hsa05162(Measles)//hsa05164(Influenza A)//hsa05168(Herpes simplex infection)	GO:0005576(extracellular region)//GO:0005829(cytosol)//GO:0005739(mitochondrion)//GO:0005783(endoplasmic reticulum)//GO:0005634(nucleus)//GO:0005737(cytoplasm)	GO:0008270(zinc ion binding)//GO:0001730(2'-5'-oligoadenylate synthetase activity)//GO:0005524(ATP binding)//GO:0003725(double-stranded RNA binding)//GO:0046872(metal ion binding)//GO:0005515(protein binding)//GO:0016740(transferase activity)//GO:0016779(nucleotidyltransferase activity)	GO:0045071(negative regulation of viral genome replication)//GO:0008152(metabolic process)//GO:0035457(cellular response to interferon-alpha)//GO:0060337(type I interferon signaling pathway)//GO:0051259(protein oligomerization)//GO:0042593(glucose homeostasis)//GO:0060333(interferon-gamma-mediated signaling pathway)//GO:0006006(glucose metabolic process)//GO:0019221(cytokine-mediated signaling pa…
chr12	106752751	114899043	chr12:106752751-114899043	8146292	0	0	1	0	1	1	3.04301	3.04301	5.36531	3.04301	5.13864	5.3136	chr12	113416200	113449528	ENSG00000111335	OAS2	+	protein_coding	33328	4939	-	MIM:603350|HGNC:HGNC:8087|Ensembl:ENSG00000111335|HPRD:04518|Vega:OTTHUMG00000169802	12	12q24.2	2'-5'-oligoadenylate synthetase 2	hsa05160(Hepatitis C)//hsa05162(Measles)//hsa05164(Influenza A)//hsa05168(Herpes simplex infection)	GO:0016020(membrane)//GO:0048471(perinuclear region of cytoplasm)//GO:0005829(cytosol)//GO:0043231(intracellular membrane-bounded organelle)//GO:0005739(mitochondrion)//GO:0005783(endoplasmic reticulum)//GO:0005634(nucleus)//GO:0005737(cytoplasm)	GO:0008270(zinc ion binding)//GO:0001730(2'-5'-oligoadenylate synthetase activity)//GO:0005524(ATP binding)//GO:0003725(double-stranded RNA binding)//GO:0046872(metal ion binding)//GO:0005515(protein binding)//GO:0016740(transferase activity)//GO:0016779(nucleotidyltransferase activity)	GO:0008152(metabolic process)//GO:0060337(type I interferon signaling pathway)//GO:0060333(interferon-gamma-mediated signaling pathway)//GO:0006401(RNA catabolic process)//GO:0019221(cytokine-mediated signaling pathway)//GO:0051607(defense response to virus)//GO:0006486(protein glycosylation)//GO:0006164(purine nucleotide biosynthetic process)//GO:0009615(response to virus)//GO:0006955(immune res…
chr12	106752751	114899043	chr12:106752751-114899043	8146292	0	0	1	0	1	1	3.04301	3.04301	5.36531	3.04301	5.13864	5.3136	chr12	113536624	113574044	ENSG00000111344	RASAL1	-	protein_coding	37420	8437	RASAL	MIM:604118|HGNC:HGNC:9873|Ensembl:ENSG00000111344|HPRD:04986|Vega:OTTHUMG00000169705	12	12q23-q24	RAS protein activator like 1 (GAP1 like)	hsa04014(Ras signaling pathway)	GO:0005886(plasma membrane)//GO:0031235(intrinsic component of the cytoplasmic side of the plasma membrane)//GO:0005829(cytosol)	GO:0005096(GTPase activator activity)//GO:0046872(metal ion binding)//GO:0005543(phospholipid binding)	GO:0007411(axon guidance)//GO:0045087(innate immune response)//GO:0008286(insulin receptor signaling pathway)//GO:0000165(MAPK cascade)//GO:0046580(negative regulation of Ras protein signal transduction)//GO:0007173(epidermal growth factor receptor signaling pathway)//GO:0007264(small GTPase mediated signal transduction)//GO:0043547(positive regulation of GTPase activity)//GO:0007265(Ras protein …
chr12	106752751	114899043	chr12:106752751-114899043	8146292	0	0	1	0	1	1	3.04301	3.04301	5.36531	3.04301	5.13864	5.3136	chr12	113587663	113597081	ENSG00000186710	CCDC42B	+	protein_coding	9418
chr12	106752751	114899043	chr12:106752751-114899043	8146292	0	0	1	0	1	1	3.04301	3.04301	5.36531	3.04301	5.13864	5.3136	chr12	113594979	113623284	ENSG00000123064	DDX54	-	protein_coding	28305	79039	DP97	MIM:611665|HGNC:HGNC:20084|Ensembl:ENSG00000123064|HPRD:13129|Vega:OTTHUMG00000169676	12	12q24.13	DEAD-box helicase 54		GO:0005730(nucleolus)//GO:0005634(nucleus)//GO:0016020(membrane)	GO:0003676(nucleic acid binding)//GO:0005524(ATP binding)//GO:0003723(RNA binding)//GO:0016818(hydrolase activity, acting on acid anhydrides, in phosphorus-containing anhydrides)//GO:0030331(estrogen receptor binding)//GO:0005102(receptor binding)//GO:0044822(poly(A) RNA binding)//GO:0003714(transcription corepressor activity)//GO:0004004(ATP-dependent RNA helicase activity)	GO:0030520(intracellular estrogen receptor signaling pathway)//GO:0008152(metabolic process)//GO:0006396(RNA processing)//GO:0006351(transcription, DNA-templated)//GO:0010501(RNA secondary structure unwinding)//GO:0016070(RNA metabolic process)//GO:0006355(regulation of transcription, DNA-templated)//GO:1903507(negative regulation of nucleic acid-templated transcription)
chr12	106752751	114899043	chr12:106752751-114899043	8146292	0	0	1	0	1	1	3.04301	3.04301	5.36531	3.04301	5.13864	5.3136	chr12	113658855	113736390	ENSG00000186815	TPCN1	+	protein_coding	77535	53373	TPC1	MIM:609666|HGNC:HGNC:18182|Ensembl:ENSG00000186815|HPRD:18217|Vega:OTTHUMG00000169625	12	12q24.13	two pore segment channel 1		GO:0005768(endosome)//GO:0016021(integral component of membrane)//GO:0005886(plasma membrane)//GO:0010008(endosome membrane)//GO:0005764(lysosome)//GO:0005765(lysosomal membrane)	GO:0005244(voltage-gated ion channel activity)//GO:0005245(voltage-gated calcium channel activity)//GO:0005515(protein binding)//GO:0042802(identical protein binding)//GO:0072345(NAADP-sensitive calcium-release channel activity)	GO:0051209(release of sequestered calcium ion into cytosol)//GO:0010508(positive regulation of autophagy)//GO:0034765(regulation of ion transmembrane transport)//GO:0055085(transmembrane transport)//GO:0035556(intracellular signal transduction)//GO:0086010(membrane depolarization during action potential)//GO:0034220(ion transmembrane transport)
chr12	106752751	114899043	chr12:106752751-114899043	8146292	0	0	1	0	1	1	3.04301	3.04301	5.36531	3.04301	5.13864	5.3136	chr12	113796371	113827203	ENSG00000151176	PLBD2	+	protein_coding	30832	196463	P76	HGNC:HGNC:27283|Ensembl:ENSG00000151176|HPRD:14116|Vega:OTTHUMG00000169567	12	12q24.13	phospholipase B domain containing 2		GO:0070062(extracellular exosome)//GO:0043202(lysosomal lumen)	GO:0016787(hydrolase activity)	GO:0016042(lipid catabolic process)
chr12	106752751	114899043	chr12:106752751-114899043	8146292	0	0	1	0	1	1	3.04301	3.04301	5.36531	3.04301	5.13864	5.3136	chr12	113830250	113864106	ENSG00000135094	SDS	-	protein_coding	33856	10993	SDH	MIM:182128|HGNC:HGNC:10691|Ensembl:ENSG00000135094|HPRD:01633|Vega:OTTHUMG00000169554	12	12q24.13	serine dehydratase	hsa00260(Glycine, serine and threonine metabolism)//hsa00270(Cysteine and methionine metabolism)//hsa00290(Valine, leucine and isoleucine biosynthesis)//	GO:0005739(mitochondrion)//GO:0005737(cytoplasm)	GO:0030170(pyridoxal phosphate binding)//GO:0004794(L-threonine ammonia-lyase activity)//GO:0003941(L-serine ammonia-lyase activity)//GO:0042803(protein homodimerization activity)	GO:0006094(gluconeogenesis)//GO:0042866(pyruvate biosynthetic process)//GO:0006520(cellular amino acid metabolic process)//GO:0006565(L-serine catabolic process)
chr12	106752751	114899043	chr12:106752751-114899043	8146292	0	0	1	0	1	1	3.04301	3.04301	5.36531	3.04301	5.13864	5.3136	chr12	113860042	113876081	ENSG00000139410	SDSL	+	protein_coding	16039	113675	SDH 2|SDS-RS1|TDH|cSDH	HGNC:HGNC:30404|Ensembl:ENSG00000139410|HPRD:11542|Vega:OTTHUMG00000169551	12	12q24.13	serine dehydratase-like	hsa00260(Glycine, serine and threonine metabolism)//hsa00270(Cysteine and methionine metabolism)//hsa00290(Valine, leucine and isoleucine biosynthesis)//	GO:0005739(mitochondrion)//GO:0070062(extracellular exosome)	GO:0004794(L-threonine ammonia-lyase activity)//GO:0030170(pyridoxal phosphate binding)//GO:0003674(molecular_function)//GO:0003941(L-serine ammonia-lyase activity)	GO:0006520(cellular amino acid metabolic process)//GO:0008150(biological_process)
chr12	106752751	114899043	chr12:106752751-114899043	8146292	0	0	1	0	1	1	3.04301	3.04301	5.36531	3.04301	5.13864	5.3136	chr12	106751436	106903976	ENSG00000013503	POLR3B	+	protein_coding	151225	55703	C128|HLD8|INMAP|RPC2	MIM:614366|HGNC:HGNC:30348|Ensembl:ENSG00000013503|HPRD:11447|Vega:OTTHUMG00000170077	12	12q23.3	polymerase (RNA) III (DNA directed) polypeptide B	hsa00230(Purine metabolism)//hsa00240(Pyrimidine metabolism)//	GO:0005654(nucleoplasm)//GO:0005666(DNA-directed RNA polymerase III complex)//GO:0005829(cytosol)	GO:0001056(RNA polymerase III activity)//GO:0003899(DNA-directed RNA polymerase activity)//GO:0032549(ribonucleoside binding)//GO:0003677(DNA binding)//GO:0046872(metal ion binding)	GO:0045089(positive regulation of innate immune response)//GO:0006385(transcription elongation from RNA polymerase III promoter)//GO:0045087(innate immune response)//GO:0006383(transcription from RNA polymerase III promoter)//GO:0010467(gene expression)//GO:0006351(transcription, DNA-templated)//GO:0032481(positive regulation of type I interferon production)//GO:0032728(positive regulation of int…
chr12	106752751	114899043	chr12:106752751-114899043	8146292	0	0	1	0	1	1	3.04301	3.04301	5.36531	3.04301	5.13864	5.3136	chr12	106976685	107156581	ENSG00000111783	RFX4	+	protein_coding	179896	5992	NYD-SP10	MIM:603958|HGNC:HGNC:9985|Ensembl:ENSG00000111783|HPRD:04905|Vega:OTTHUMG00000169173	12	12q24	regulatory factor X4		GO:0005634(nucleus)	GO:0001077(transcriptional activator activity, RNA polymerase II core promoter proximal region sequence-specific binding)//GO:0003682(chromatin binding)//GO:0000978(RNA polymerase II core promoter proximal region sequence-specific DNA binding)//GO:0005515(protein binding)//GO:0003677(DNA binding)	GO:0030901(midbrain development)//GO:0042384(cilium assembly)//GO:0006366(transcription from RNA polymerase II promoter)//GO:0021537(telencephalon development)//GO:0021516(dorsal spinal cord development)//GO:0070613(regulation of protein processing)//GO:0021696(cerebellar cortex morphogenesis)//GO:0045944(positive regulation of transcription from RNA polymerase II promoter)//GO:0021914(negative r…
chr12	106752751	114899043	chr12:106752751-114899043	8146292	0	0	1	0	1	1	3.04301	3.04301	5.36531	3.04301	5.13864	5.3136	chr12	107168373	107283090	ENSG00000111785	RIC8B	+	protein_coding	114717	55188	RIC8|hSyn	MIM:609147|HGNC:HGNC:25555|Ensembl:ENSG00000111785|HPRD:16452|Vega:OTTHUMG00000144188	12	12q23.3	RIC8 guanine nucleotide exchange factor B		GO:0005813(centrosome)//GO:0005886(plasma membrane)//GO:0005938(cell cortex)//GO:0005737(cytoplasm)//GO:0005829(cytosol)	GO:0001965(G-protein alpha-subunit binding)//GO:0005096(GTPase activator activity)//GO:0005085(guanyl-nucleotide exchange factor activity)	GO:0008277(regulation of G-protein coupled receptor protein signaling pathway)//GO:0007186(G-protein coupled receptor signaling pathway)//GO:0043547(positive regulation of GTPase activity)
chr12	106752751	114899043	chr12:106752751-114899043	8146292	0	0	1	0	1	1	3.04301	3.04301	5.36531	3.04301	5.13864	5.3136	chr12	107385142	107487607	ENSG00000008405	CRY1	-	protein_coding	102465	1407	PHLL1	MIM:601933|HGNC:HGNC:2384|Ensembl:ENSG00000008405|HPRD:09050|Vega:OTTHUMG00000170005	12	12q23-q24.1	cryptochrome circadian clock 1	hsa04710(Circadian rhythm)	GO:0005739(mitochondrion)//GO:0005634(nucleus)	GO:0000989(transcription factor activity, transcription factor binding)//GO:0042826(histone deacetylase binding)//GO:0019902(phosphatase binding)//GO:0003914(DNA (6-4) photolyase activity)//GO:0019901(protein kinase binding)//GO:0035257(nuclear hormone receptor binding)//GO:0001047(core promoter binding)//GO:0009882(blue light photoreceptor activity)//GO:0000166(nucleotide binding)//GO:0008134(tr…	GO:2000850(negative regulation of glucocorticoid secretion)//GO:0045892(negative regulation of transcription, DNA-templated)//GO:0032922(circadian regulation of gene expression)//GO:0019915(lipid storage)//GO:0006975(DNA damage induced protein phosphorylation)//GO:0043153(entrainment of circadian clock by photoperiod)//GO:0042754(negative regulation of circadian rhythm)//GO:0006094(gluconeogenesi…
chr12	106752751	114899043	chr12:106752751-114899043	8146292	0	0	1	0	1	1	3.04301	3.04301	5.36531	3.04301	5.13864	5.3136	chr12	108126643	108155049	ENSG00000110851	PRDM4	-	protein_coding	28406	11108	PFM1	MIM:605780|HGNC:HGNC:9348|Ensembl:ENSG00000110851|HPRD:10425|Vega:OTTHUMG00000169914	12	12q23.3	PR domain 4	hsa04722(Neurotrophin signaling pathway)	GO:0035097(histone methyltransferase complex)//GO:0005737(cytoplasm)	GO:0008270(zinc ion binding)//GO:1990226(histone methyltransferase binding)//GO:0008168(methyltransferase activity)//GO:0005515(protein binding)//GO:0003677(DNA binding)//GO:0005123(death receptor binding)	GO:0031670(cellular response to nutrient)//GO:0008283(cell proliferation)//GO:0006366(transcription from RNA polymerase II promoter)//GO:0048011(neurotrophin TRK receptor signaling pathway)//GO:0045786(negative regulation of cell cycle)//GO:0043985(histone H4-R3 methylation)//GO:0006355(regulation of transcription, DNA-templated)//GO:0030308(negative regulation of cell growth)//GO:0007165(signal …
chr12	106752751	114899043	chr12:106752751-114899043	8146292	0	0	1	0	1	1	3.04301	3.04301	5.36531	3.04301	5.13864	5.3136	chr12	108523248	108644314	ENSG00000075035	WSCD2	+	protein_coding	121066	9671	-	HGNC:HGNC:29117|Ensembl:ENSG00000075035|HPRD:17196|Vega:OTTHUMG00000169579	12	12q23.3	WSC domain containing 2		GO:0016021(integral component of membrane)
chr12	106752751	114899043	chr12:106752751-114899043	8146292	0	0	1	0	1	1	3.04301	3.04301	5.36531	3.04301	5.13864	5.3136	chr12	108916357	108955176	ENSG00000075856	SART3	-	protein_coding	38819	9733	DSAP1|P100|RP11-13G14|TIP110|p110|p110(nrb)	MIM:611684|HGNC:HGNC:16860|Ensembl:ENSG00000075856|HPRD:11532|Vega:OTTHUMG00000169449	12	12q24.1	squamous cell carcinoma antigen recognized by T-cells 3		GO:0046540(U4/U6 x U5 tri-snRNP complex)//GO:0005691(U6atac snRNP)//GO:0071001(U4/U6 snRNP)//GO:0005654(nucleoplasm)//GO:0016607(nuclear speck)//GO:0015030(Cajal body)//GO:0005622(intracellular)//GO:0005634(nucleus)//GO:0071002(U4atac/U6atac snRNP)//GO:0005737(cytoplasm)	GO:0003676(nucleic acid binding)//GO:1990381(ubiquitin-specific protease binding)//GO:0030621(U4 snRNA binding)//GO:0042393(histone binding)//GO:0017070(U6 snRNA binding)//GO:0000166(nucleotide binding)//GO:0044822(poly(A) RNA binding)//GO:0030624(U6atac snRNA binding)//GO:0005515(protein binding)	GO:0000245(spliceosomal complex assembly)//GO:0000902(cell morphogenesis)//GO:0006396(RNA processing)//GO:0000398(mRNA splicing, via spliceosome)//GO:0000387(spliceosomal snRNP assembly)//GO:0048872(homeostasis of number of cells)//GO:0071425(hematopoietic stem cell proliferation)//GO:0006334(nucleosome assembly)//GO:0010468(regulation of gene expression)//GO:0000244(spliceosomal tri-snRNP comple…
chr12	106752751	114899043	chr12:106752751-114899043	8146292	0	0	1	0	1	1	3.04301	3.04301	5.36531	3.04301	5.13864	5.3136	chr12	109176466	109251366	ENSG00000084112	SSH1	-	protein_coding	74900	54434	SSH1L	MIM:606778|HGNC:HGNC:30579|Ensembl:ENSG00000084112|HPRD:09486|Vega:OTTHUMG00000169371	12	12q24.11	slingshot protein phosphatase 1	hsa04810(Regulation of actin cytoskeleton)	GO:0005886(plasma membrane)//GO:0030027(lamellipodium)//GO:0016021(integral component of membrane)//GO:0030496(midbody)//GO:0005654(nucleoplasm)//GO:0032154(cleavage furrow)//GO:0005856(cytoskeleton)//GO:0005737(cytoplasm)	GO:0008138(protein tyrosine/serine/threonine phosphatase activity)//GO:0005515(protein binding)//GO:0004721(phosphoprotein phosphatase activity)//GO:0016791(phosphatase activity)//GO:0003779(actin binding)//GO:0003677(DNA binding)//GO:0004725(protein tyrosine phosphatase activity)	GO:0000902(cell morphogenesis)//GO:0050770(regulation of axonogenesis)//GO:0008064(regulation of actin polymerization or depolymerization)//GO:0010591(regulation of lamellipodium assembly)//GO:0016311(dephosphorylation)//GO:0071318(cellular response to ATP)//GO:0030036(actin cytoskeleton organization)//GO:0032268(regulation of cellular protein metabolic process)//GO:0006470(protein dephosphorylat…
chr12	106752751	114899043	chr12:106752751-114899043	8146292	0	0	1	0	1	1	3.04301	3.04301	5.36531	3.04301	5.13864	5.3136	chr12	109304658	109459045	ENSG00000166111	SVOP	-	protein_coding	154387	55530	-	MIM:611699|HGNC:HGNC:25417|Ensembl:ENSG00000166111|HPRD:13224|Vega:OTTHUMG00000169432	12	12q24.11	SV2 related protein		GO:0016021(integral component of membrane)//GO:0030672(synaptic vesicle membrane)//GO:0030054(cell junction)//GO:0008021(synaptic vesicle)	GO:0022891(substrate-specific transmembrane transporter activity)//GO:0022857(transmembrane transporter activity)	GO:0055085(transmembrane transport)
chr12	106752751	114899043	chr12:106752751-114899043	8146292	0	0	1	0	1	1	3.04301	3.04301	5.36531	3.04301	5.13864	5.3136	chr12	109554400	109706031	ENSG00000076555	ACACB	+	protein_coding	151631	32	ACC2|ACCB|HACC275	MIM:601557|HGNC:HGNC:85|Ensembl:ENSG00000076555|HPRD:07044|Vega:OTTHUMG00000169250	12	12q24.11	acetyl-CoA carboxylase beta	hsa00061(Fatty acid biosynthesis)//hsa00620(Pyruvate metabolism)//hsa00640(Propanoate metabolism)//	GO:0012505(endomembrane system)//GO:0005739(mitochondrion)//GO:0005634(nucleus)//GO:0005741(mitochondrial outer membrane)//GO:0005829(cytosol)	GO:0005524(ATP binding)//GO:0004075(biotin carboxylase activity)//GO:0005515(protein binding)//GO:0046872(metal ion binding)//GO:0003989(acetyl-CoA carboxylase activity)	GO:0006768(biotin metabolic process)//GO:0010629(negative regulation of gene expression)//GO:0043086(negative regulation of catalytic activity)//GO:0006633(fatty acid biosynthetic process)//GO:0031999(negative regulation of fatty acid beta-oxidation)//GO:0051289(protein homotetramerization)//GO:0010906(regulation of glucose metabolic process)//GO:0031667(response to nutrient levels)//GO:0031325(p…
chr12	106752751	114899043	chr12:106752751-114899043	8146292	0	0	1	0	1	1	3.04301	3.04301	5.36531	3.04301	5.13864	5.3136	chr12	109785708	109893328	ENSG00000174527	MYO1H	+	protein_coding	107620	283446	-	MIM:614636|HGNC:HGNC:13879|Ensembl:ENSG00000174527|HPRD:08227|Vega:OTTHUMG00000169252	12	12q24.11	myosin IH		GO:0016459(myosin complex)	GO:0005524(ATP binding)//GO:0003774(motor activity)//GO:0003779(actin binding)	GO:0008152(metabolic process)
chr12	106752751	114899043	chr12:106752751-114899043	8146292	0	0	1	0	1	1	3.04301	3.04301	5.36531	3.04301	5.13864	5.3136	chr12	109915207	109974507	ENSG00000151148	UBE3B	+	protein_coding	59300	89910	BPIDS|KOS	MIM:608047|HGNC:HGNC:13478|Ensembl:ENSG00000151148|HPRD:06993|Vega:OTTHUMG00000169254	12	12q24.11	ubiquitin protein ligase E3B	hsa04120(Ubiquitin mediated proteolysis)		GO:0004842(ubiquitin-protein transferase activity)//GO:0016874(ligase activity)	GO:0042787(protein ubiquitination involved in ubiquitin-dependent protein catabolic process)//GO:0016567(protein ubiquitination)
chr12	106752751	114899043	chr12:106752751-114899043	8146292	0	0	1	0	1	1	3.04301	3.04301	5.36531	3.04301	5.13864	5.3136	chr12	110220890	110271212	ENSG00000111199	TRPV4	-	protein_coding	50322	59341	BCYM3|CMT2C|HMSN2C|OTRPC4|SMAL|SPSMA|SSQTL1|TRP12|VRL2|VROAC	MIM:605427|HGNC:HGNC:18083|Ensembl:ENSG00000111199|HPRD:05667|Vega:OTTHUMG00000169277	12	12q24.1	transient receptor potential cation channel subfamily V member 4	hsa04750(Inflammatory mediator regulation of TRP channels)	GO:0016021(integral component of membrane)//GO:0005929(cilium)//GO:0030027(lamellipodium)//GO:0009986(cell surface)//GO:0030175(filopodium)//GO:0005881(cytoplasmic microtubule)//GO:0005886(plasma membrane)//GO:0005829(cytosol)//GO:0005912(adherens junction)//GO:0016324(apical plasma membrane)//GO:0031410(cytoplasmic vesicle)//GO:0030864(cortical actin cytoskeleton)//GO:0032587(ruffle membrane)//G…	GO:0043014(alpha-tubulin binding)//GO:0005034(osmosensor activity)//GO:0005080(protein kinase C binding)//GO:0005524(ATP binding)//GO:0005515(protein binding)//GO:0005516(calmodulin binding)//GO:0005261(cation channel activity)//GO:0005216(ion channel activity)//GO:0019901(protein kinase binding)//GO:0015275(stretch-activated, cation-selective, calcium channel activity)//GO:0051015(actin filament…	GO:0070509(calcium ion import)//GO:0007015(actin filament organization)//GO:0007204(positive regulation of cytosolic calcium ion concentration)//GO:0047484(regulation of response to osmotic stress)//GO:0097497(blood vessel endothelial cell delamination)//GO:0071470(cellular response to osmotic stress)//GO:0007043(cell-cell junction assembly)//GO:0006816(calcium ion transport)//GO:0031117(positive…
chr12	106752751	114899043	chr12:106752751-114899043	8146292	0	0	1	0	1	1	3.04301	3.04301	5.36531	3.04301	5.13864	5.3136	chr12	110338069	110421646	ENSG00000139437	TCHP	+	protein_coding	83577	84260	TpMs	MIM:612654|HGNC:HGNC:28135|Ensembl:ENSG00000139437|HPRD:14403|Vega:OTTHUMG00000169281	12	12q24.11	trichoplein, keratin filament binding		GO:0005886(plasma membrane)//GO:0045095(keratin filament)//GO:0030057(desmosome)//GO:0005813(centrosome)//GO:0005739(mitochondrion)//GO:0045179(apical cortex)//GO:0005737(cytoplasm)	GO:0005515(protein binding)	GO:0006915(apoptotic process)//GO:1902018(negative regulation of cilium assembly)//GO:0030308(negative regulation of cell growth)//GO:0030030(cell projection organization)
chr12	106752751	114899043	chr12:106752751-114899043	8146292	0	0	1	0	1	1	3.04301	3.04301	5.36531	3.04301	5.13864	5.3136	chr12	110465872	110511491	ENSG00000174456	C12orf76	-	protein_coding	45619	400073	-	HGNC:HGNC:33790|Ensembl:ENSG00000174456|HPRD:13443|Vega:OTTHUMG00000169315	12	12q24.11	chromosome 12 open reading frame 76		GO:0016021(integral component of membrane)//GO:0005887(integral component of plasma membrane)	GO:0005524(ATP binding)//GO:0004931(extracellular ATP-gated cation channel activity)//GO:0001614(purinergic nucleotide receptor activity)	GO:0033198(response to ATP)//GO:0098655(cation transmembrane transport)//GO:0035590(purinergic nucleotide receptor signaling pathway)
chr12	106752751	114899043	chr12:106752751-114899043	8146292	0	0	1	0	1	1	3.04301	3.04301	5.36531	3.04301	5.13864	5.3136	chr12	110562140	110656602	ENSG00000122970	IFT81	+	protein_coding	94462	28981	CDV-1|CDV-1R|CDV1|CDV1R|DV1	MIM:605489|HGNC:HGNC:14313|Ensembl:ENSG00000122970|HPRD:09266|Vega:OTTHUMG00000169326	12	12q24.13	intraflagellar transport 81		GO:0005929(cilium)//GO:0097228(sperm principal piece)//GO:0005813(centrosome)//GO:0030992(intraciliary transport particle B)//GO:0072372(primary cilium)//GO:0097542(ciliary tip)//GO:0097225(sperm midpiece)//GO:0036064(ciliary basal body)//GO:0031514(motile cilium)	GO:0015631(tubulin binding)	GO:0042073(intraciliary transport)//GO:0042384(cilium assembly)//GO:0035735(intraciliary transport involved in cilium morphogenesis)//GO:0007283(spermatogenesis)//GO:0006996(organelle organization)
chr12	106752751	114899043	chr12:106752751-114899043	8146292	0	0	1	0	1	1	3.04301	3.04301	5.36531	3.04301	5.13864	5.3136	chr12	110718561	110788898	ENSG00000174437	ATP2A2	+	protein_coding	70337	488	ATP2B|DAR|DD|SERCA2	MIM:108740|HGNC:HGNC:812|Ensembl:ENSG00000174437|HPRD:00161|Vega:OTTHUMG00000169327	12	12q24.11	ATPase sarcoplasmic/endoplasmic reticulum Ca2+ transporting 2	hsa04020(Calcium signaling pathway)//hsa04022(cGMP-PKG signaling pathway)//hsa04024(cAMP signaling pathway)//hsa04260(Cardiac muscle contraction)//hsa04261(Adrenergic signaling in cardiomyocytes)//hsa04919(Thyroid hormone signaling pathway)//hsa04972(Pancreatic secretion)//hsa05010(Alzheimer's disease)//hsa05410(Hypertrophic cardiomyopathy (HCM))//hsa05412(Arrhythmogenic right ventricular cardiom…	GO:0016529(sarcoplasmic reticulum)//GO:0016021(integral component of membrane)//GO:0005887(integral component of plasma membrane)//GO:0097470(ribbon synapse)//GO:0016020(membrane)//GO:0043234(protein complex)//GO:0005789(endoplasmic reticulum membrane)//GO:0048471(perinuclear region of cytoplasm)//GO:0033017(sarcoplasmic reticulum membrane)//GO:0014801(longitudinal sarcoplasmic reticulum)//GO:003…	GO:0005524(ATP binding)//GO:0019899(enzyme binding)//GO:0031775(lutropin-choriogonadotropic hormone receptor binding)//GO:0044548(S100 protein binding)//GO:0005388(calcium-transporting ATPase activity)//GO:0005509(calcium ion binding)//GO:0046872(metal ion binding)//GO:0005515(protein binding)//GO:0008022(protein C-terminus binding)//GO:0086039(calcium-transporting ATPase activity involved in reg…	GO:0055119(relaxation of cardiac muscle)//GO:0008152(metabolic process)//GO:1903233(regulation of calcium ion-dependent exocytosis of neurotransmitter)//GO:0010460(positive regulation of heart rate)//GO:0070296(sarcoplasmic reticulum calcium ion transport)//GO:0043434(response to peptide hormone)//GO:1990036(calcium ion import into sarcoplasmic reticulum)//GO:0006984(ER-nucleus signaling pathway)…
chr12	106752751	114899043	chr12:106752751-114899043	8146292	0	0	1	0	1	1	3.04301	3.04301	5.36531	3.04301	5.13864	5.3136	chr12	110872630	110888227	ENSG00000111229	ARPC3	-	protein_coding	15597	10094	ARC21|p21-Arc	MIM:604225|HGNC:HGNC:706|Ensembl:ENSG00000111229|HPRD:09175|Vega:OTTHUMG00000134333	12	12q24.11	actin related protein 2/3 complex subunit 3	hsa04144(Endocytosis)//hsa04666(Fc gamma R-mediated phagocytosis)//hsa04810(Regulation of actin cytoskeleton)//hsa05100(Bacterial invasion of epithelial cells)//hsa05130(Pathogenic Escherichia coli infection)//hsa05131(Shigellosis)//hsa05132(Salmonella infection)	GO:0070062(extracellular exosome)//GO:0030027(lamellipodium)//GO:0016020(membrane)//GO:0015629(actin cytoskeleton)//GO:0005829(cytosol)//GO:0005885(Arp2/3 protein complex)//GO:0005925(focal adhesion)	GO:0005515(protein binding)//GO:0051015(actin filament binding)//GO:0005200(structural constituent of cytoskeleton)	GO:0007411(axon guidance)//GO:0048013(ephrin receptor signaling pathway)//GO:0045087(innate immune response)//GO:0007264(small GTPase mediated signal transduction)//GO:0034314(Arp2/3 complex-mediated actin nucleation)//GO:0038096(Fc-gamma receptor signaling pathway involved in phagocytosis)//GO:0006928(movement of cell or subcellular component)
chr12	106752751	114899043	chr12:106752751-114899043	8146292	0	0	1	0	1	1	3.04301	3.04301	5.36531	3.04301	5.13864	5.3136	chr12	110969120	111021125	ENSG00000196850	PPTC7	-	protein_coding	52005	160760	TA-PP2C|TAPP2C	MIM:609668|HGNC:HGNC:30695|Ensembl:ENSG00000196850|HPRD:18141|Vega:OTTHUMG00000169529	12	12q24.11	PTC7 protein phosphatase homolog		GO:0005739(mitochondrion)	GO:0046872(metal ion binding)//GO:0004721(phosphoprotein phosphatase activity)	GO:0006470(protein dephosphorylation)
chr12	106752751	114899043	chr12:106752751-114899043	8146292	0	0	1	0	1	1	3.04301	3.04301	5.36531	3.04301	5.13864	5.3136	chr12	111471828	111788358	ENSG00000111249	CUX2	+	protein_coding	316530	23316	CDP2|CUTL2	MIM:610648|HGNC:HGNC:19347|Ensembl:ENSG00000111249|HPRD:10851|Vega:OTTHUMG00000169546	12	12q24.12	cut-like homeobox 2		GO:0005634(nucleus)//GO:0070062(extracellular exosome)	GO:0043565(sequence-specific DNA binding)//GO:0000978(RNA polymerase II core promoter proximal region sequence-specific DNA binding)//GO:0000977(RNA polymerase II regulatory region sequence-specific DNA binding)//GO:0001078(transcriptional repressor activity, RNA polymerase II core promoter proximal region sequence-specific binding)	GO:0071310(cellular response to organic substance)//GO:0000122(negative regulation of transcription from RNA polymerase II promoter)//GO:0010628(positive regulation of gene expression)//GO:0007614(short-term memory)//GO:0006351(transcription, DNA-templated)//GO:2000463(positive regulation of excitatory postsynaptic potential)//GO:0051965(positive regulation of synapse assembly)//GO:0050890(cognit…
chr12	106752751	114899043	chr12:106752751-114899043	8146292	0	0	1	0	1	1	3.04301	3.04301	5.36531	3.04301	5.13864	5.3136	chr12	111798455	111806925	ENSG00000198324	FAM109A	-	protein_coding	8470	144717	IPIP27A|SES1	MIM:614239|HGNC:HGNC:26509|Ensembl:ENSG00000198324|HPRD:08127|Vega:OTTHUMG00000169547	12	12q24.12	family with sequence similarity 109 member A		GO:0030136(clathrin-coated vesicle)//GO:0005769(early endosome)//GO:0005802(trans-Golgi network)//GO:0055037(recycling endosome)	GO:0005515(protein binding)//GO:0042803(protein homodimerization activity)	GO:0042147(retrograde transport, endosome to Golgi)//GO:0001881(receptor recycling)//GO:0007032(endosome organization)
chr12	106752751	114899043	chr12:106752751-114899043	8146292	0	0	1	0	1	1	3.04301	3.04301	5.36531	3.04301	5.13864	5.3136	chr12	111890018	112037480	ENSG00000204842	ATXN2	-	protein_coding	147462	6311	ASL13|ATX2|SCA2|TNRC13	MIM:601517|HGNC:HGNC:10555|Ensembl:ENSG00000204842|HPRD:03307|Vega:OTTHUMG00000133475	12	12q24.1	ataxin 2		GO:0030529(intracellular ribonucleoprotein complex)//GO:0005802(trans-Golgi network)//GO:0016020(membrane)//GO:0048471(perinuclear region of cytoplasm)//GO:0005794(Golgi apparatus)//GO:0005844(polysome)//GO:0005654(nucleoplasm)//GO:0005737(cytoplasm)//GO:0010494(cytoplasmic stress granule)	GO:0044822(poly(A) RNA binding)//GO:0003723(RNA binding)//GO:0005515(protein binding)//GO:0008022(protein C-terminus binding)//GO:0005154(epidermal growth factor receptor binding)	GO:0034063(stress granule assembly)//GO:0048872(homeostasis of number of cells)//GO:0048812(neuron projection morphogenesis)//GO:0050905(neuromuscular process)//GO:0033962(cytoplasmic mRNA processing body assembly)//GO:0002091(negative regulation of receptor internalization)//GO:0006417(regulation of translation)//GO:0016070(RNA metabolic process)//GO:0021702(cerebellar Purkinje cell differentiat…
chr12	106752751	114899043	chr12:106752751-114899043	8146292	0	0	1	0	1	1	3.04301	3.04301	5.36531	3.04301	5.13864	5.3136	chr12	112279782	112334343	ENSG00000089022	MAPKAPK5	+	protein_coding	54561	8550	MAPKAP-K5|MK-5|MK5|PRAK	MIM:606723|HGNC:HGNC:6889|HPRD:09467	12	12q24.13	mitogen-activated protein kinase-activated protein kinase 5	hsa04010(MAPK signaling pathway)	GO:0005654(nucleoplasm)//GO:0005737(cytoplasm)//GO:0005829(cytosol)	GO:0004674(protein serine/threonine kinase activity)//GO:0004672(protein kinase activity)//GO:0005516(calmodulin binding)//GO:0004708(MAP kinase kinase activity)//GO:0004683(calmodulin-dependent protein kinase activity)//GO:0005524(ATP binding)//GO:0009931(calcium-dependent protein serine/threonine kinase activity)//GO:0005515(protein binding)//GO:0002039(p53 binding)	GO:1904355(positive regulation of telomere capping)//GO:0032007(negative regulation of TOR signaling)//GO:0051973(positive regulation of telomerase activity)//GO:0032212(positive regulation of telomere maintenance via telomerase)//GO:0000187(activation of MAPK activity)//GO:0006468(protein phosphorylation)//GO:0006417(regulation of translation)//GO:0046777(protein autophosphorylation)//GO:0007265…
chr12	106752751	114899043	chr12:106752751-114899043	8146292	0	0	1	0	1	1	3.04301	3.04301	5.36531	3.04301	5.13864	5.3136	chr12	112451120	112461255	ENSG00000089248	ERP29	+	protein_coding	10135	10961	C12orf8|ERp28|ERp31|HEL-S-107|PDI-DB|PDIA9	MIM:602287|HGNC:HGNC:13799|Ensembl:ENSG00000089248|HPRD:03794|Vega:OTTHUMG00000169637	12	12q24.13	endoplasmic reticulum protein 29	hsa04141(Protein processing in endoplasmic reticulum)	GO:0070062(extracellular exosome)//GO:0009986(cell surface)//GO:0030133(transport vesicle)//GO:0005790(smooth endoplasmic reticulum)//GO:0005788(endoplasmic reticulum lumen)//GO:0042470(melanosome)//GO:0016020(membrane)//GO:0005783(endoplasmic reticulum)	GO:0051087(chaperone binding)//GO:0005515(protein binding)//GO:0003756(protein disulfide isomerase activity)//GO:0042803(protein homodimerization activity)	GO:0010629(negative regulation of gene expression)//GO:0000187(activation of MAPK activity)//GO:0006457(protein folding)//GO:0050709(negative regulation of protein secretion)//GO:0043335(protein unfolding)//GO:0009306(protein secretion)//GO:0006886(intracellular protein transport)//GO:0010628(positive regulation of gene expression)//GO:0001934(positive regulation of protein phosphorylation)//GO:1…
chr12	106752751	114899043	chr12:106752751-114899043	8146292	0	0	1	0	1	1	3.04301	3.04301	5.36531	3.04301	5.13864	5.3136	chr12	112563305	112591407	ENSG00000135148	TRAFD1	+	protein_coding	28102	10906	FLN29	MIM:613197|HGNC:HGNC:24808|Ensembl:ENSG00000135148|HPRD:10994|Vega:OTTHUMG00000169640	12	12q	TRAF-type zinc finger domain containing 1			GO:0046872(metal ion binding)//GO:0005515(protein binding)	GO:0045824(negative regulation of innate immune response)//GO:0034097(response to cytokine)
chr12	106752751	114899043	chr12:106752751-114899043	8146292	0	0	1	0	1	1	3.04301	3.04301	5.36531	3.04301	5.13864	5.3136	chr12	112597992	112819896	ENSG00000173064	HECTD4	-	protein_coding	221904	283450	C12orf51|POTAGE	HGNC:HGNC:26611|Ensembl:ENSG00000173064|HPRD:08170|Vega:OTTHUMG00000150719	12	12q24.13	HECT domain containing E3 ubiquitin protein ligase 4		GO:0016021(integral component of membrane)	GO:0004842(ubiquitin-protein transferase activity)//GO:0016874(ligase activity)	GO:0042593(glucose homeostasis)//GO:0042787(protein ubiquitination involved in ubiquitin-dependent protein catabolic process)//GO:0016567(protein ubiquitination)//GO:0006006(glucose metabolic process)
chr12	106752751	114899043	chr12:106752751-114899043	8146292	0	0	1	0	1	1	3.04301	3.04301	5.36531	3.04301	5.13864	5.3136	chr12	112842994	112856642	ENSG00000089009	RPL6	-	protein_coding	13648	6128	L6|SHUJUN-2|TAXREB107|TXREB1	MIM:603703|HGNC:HGNC:10362|Ensembl:ENSG00000089009|HPRD:04745|Vega:OTTHUMG00000169685	12	12q24.1	ribosomal protein L6	hsa03010(Ribosome)	GO:0016020(membrane)//GO:0005829(cytosol)//GO:0036464(cytoplasmic ribonucleoprotein granule)//GO:0005634(nucleus)//GO:0005840(ribosome)//GO:0005925(focal adhesion)//GO:0022625(cytosolic large ribosomal subunit)	GO:0044822(poly(A) RNA binding)//GO:0003735(structural constituent of ribosome)//GO:0003677(DNA binding)//GO:0003723(RNA binding)	GO:0006415(translational termination)//GO:0001887(selenium compound metabolic process)//GO:0044267(cellular protein metabolic process)//GO:0000184(nuclear-transcribed mRNA catabolic process, nonsense-mediated decay)//GO:0044281(small molecule metabolic process)//GO:0006614(SRP-dependent cotranslational protein targeting to membrane)//GO:0000027(ribosomal large subunit assembly)//GO:0019083(viral …
chr12	106752751	114899043	chr12:106752751-114899043	8146292	0	0	1	0	1	1	3.04301	3.04301	5.36531	3.04301	5.13864	5.3136	chr12	113376157	113411054	ENSG00000111331	OAS3	+	protein_coding	34897	4940	p100|p100OAS	MIM:603351|HGNC:HGNC:8088|Ensembl:ENSG00000111331|HPRD:04519|Vega:OTTHUMG00000169795	12	12q24.2	2'-5'-oligoadenylate synthetase 3	hsa05160(Hepatitis C)//hsa05162(Measles)//hsa05164(Influenza A)//hsa05168(Herpes simplex infection)	GO:0005886(plasma membrane)//GO:0005829(cytosol)//GO:0043231(intracellular membrane-bounded organelle)//GO:0005654(nucleoplasm)//GO:0005615(extracellular space)//GO:0005737(cytoplasm)	GO:0001730(2'-5'-oligoadenylate synthetase activity)//GO:0005524(ATP binding)//GO:0003725(double-stranded RNA binding)//GO:0046872(metal ion binding)//GO:0005515(protein binding)//GO:0016740(transferase activity)	GO:0045071(negative regulation of viral genome replication)//GO:0008152(metabolic process)//GO:0060337(type I interferon signaling pathway)//GO:0060333(interferon-gamma-mediated signaling pathway)//GO:0019221(cytokine-mediated signaling pathway)//GO:0051607(defense response to virus)//GO:0009615(response to virus)//GO:0006955(immune response)//GO:0006139(nucleobase-containing compound metabolic p…
chr12	106752751	114899043	chr12:106752751-114899043	8146292	0	0	1	0	1	1	3.04301	3.04301	5.36531	3.04301	5.13864	5.3136	chr12	113494514	113535833	ENSG00000135144	DTX1	+	protein_coding	41319	1840	hDx-1	MIM:602582|HGNC:HGNC:3060|Ensembl:ENSG00000135144|HPRD:03991|Vega:OTTHUMG00000169610	12	12q24.13	deltex 1, E3 ubiquitin ligase	hsa04330(Notch signaling pathway)	GO:0005634(nucleus)//GO:0005737(cytoplasm)//GO:0005829(cytosol)	GO:0008270(zinc ion binding)//GO:0031625(ubiquitin protein ligase binding)//GO:0005112(Notch binding)//GO:0017124(SH3 domain binding)//GO:0016874(ligase activity)//GO:0005515(protein binding)//GO:0003713(transcription coactivator activity)	GO:0016567(protein ubiquitination)//GO:0045581(negative regulation of T cell differentiation)//GO:0045665(negative regulation of neuron differentiation)//GO:0010001(glial cell differentiation)//GO:0006351(transcription, DNA-templated)//GO:0008593(regulation of Notch signaling pathway)//GO:0007219(Notch signaling pathway)//GO:0006366(transcription from RNA polymerase II promoter)//GO:0007166(cell …
chr12	106752751	114899043	chr12:106752751-114899043	8146292	0	0	1	0	1	1	3.04301	3.04301	5.36531	3.04301	5.13864	5.3136	chr12	113633246	113658899	ENSG00000166578	IQCD	-	protein_coding	25653	115811	4933433C09Rik|CFAP84|DRC10	HGNC:HGNC:25168|Ensembl:ENSG00000166578|HPRD:13744|Vega:OTTHUMG00000169659	12	12q24.13	IQ motif containing D
chr12	106752751	114899043	chr12:106752751-114899043	8146292	0	0	1	0	1	1	3.04301	3.04301	5.36531	3.04301	5.13864	5.3136	chr12	113736564	113797298	ENSG00000089060	SLC8B1	-	protein_coding	60734	80024	NCKX6|NCLX|SLC24A6	MIM:609841|HGNC:HGNC:26175|Ensembl:ENSG00000089060|HPRD:15354|Vega:OTTHUMG00000169566	12	12q24.13	solute carrier family 8 member B1		GO:0016021(integral component of membrane)//GO:0032592(integral component of mitochondrial membrane)//GO:0005886(plasma membrane)//GO:0005829(cytosol)//GO:0042383(sarcolemma)//GO:0030061(mitochondrial crista)	GO:0005432(calcium:sodium antiporter activity)//GO:0086038(calcium:sodium antiporter activity involved in regulation of cardiac muscle cell membrane potential)//GO:0042803(protein homodimerization activity)	GO:0035725(sodium ion transmembrane transport)//GO:0050796(regulation of insulin secretion)//GO:0086036(regulation of cardiac muscle cell membrane potential)//GO:0042593(glucose homeostasis)//GO:0070588(calcium ion transmembrane transport)//GO:0006851(mitochondrial calcium ion transport)//GO:0051560(mitochondrial calcium ion homeostasis)//GO:0055085(transmembrane transport)//GO:0051480(regulation…
chr12	106752751	114899043	chr12:106752751-114899043	8146292	0	0	1	0	1	1	3.04301	3.04301	5.36531	3.04301	5.13864	5.3136	chr12	113899839	113910085	ENSG00000089116	LHX5	-	protein_coding	10246	64211	-	MIM:605992|HGNC:HGNC:14216|HPRD:09344	12	12q24	LIM homeobox 5	hsa04550(Signaling pathways regulating pluripotency of stem cells)	GO:0005634(nucleus)	GO:0043565(sequence-specific DNA binding)//GO:0008270(zinc ion binding)	GO:0021527(spinal cord association neuron differentiation)//GO:0006351(transcription, DNA-templated)//GO:0021937(cerebellar Purkinje cell-granule cell precursor cell signaling involved in regulation of granule cell precursor cell proliferation)//GO:0021846(cell proliferation in forebrain)//GO:0021766(hippocampus development)//GO:0021879(forebrain neuron differentiation)//GO:0021702(cerebellar Pur…
chr12	106752751	114899043	chr12:106752751-114899043	8146292	0	0	1	0	1	1	3.04301	3.04301	5.36531	3.04301	5.13864	5.3136	chr12	114791736	114846247	ENSG00000089225	TBX5	-	protein_coding	54511	6910	HOS	MIM:601620|HGNC:HGNC:11604|Ensembl:ENSG00000089225|HPRD:03372|Vega:OTTHUMG00000166191	12	12q24.1	T-box 5		GO:0005654(nucleoplasm)//GO:0005634(nucleus)//GO:0005737(cytoplasm)	GO:0003700(transcription factor activity, sequence-specific DNA binding)//GO:0043565(sequence-specific DNA binding)//GO:0000977(RNA polymerase II regulatory region sequence-specific DNA binding)//GO:0008134(transcription factor binding)//GO:0001228(transcriptional activator activity, RNA polymerase II transcription regulatory region sequence-specific binding)//GO:0005515(protein binding)//GO:0003…	GO:0010719(negative regulation of epithelial to mesenchymal transition)//GO:0010467(gene expression)//GO:0055007(cardiac muscle cell differentiation)//GO:0030326(embryonic limb morphogenesis)//GO:0051891(positive regulation of cardioblast differentiation)//GO:0035136(forelimb morphogenesis)//GO:0060039(pericardium development)//GO:0008285(negative regulation of cell proliferation)//GO:0060980(cel…
chr12	106752751	114899043	chr12:106752751-114899043	8146292	0	0	1	0	1	1	3.04301	3.04301	5.36531	3.04301	5.13864	5.3136	chr12	106889736	107168696	ENSG00000257545	RP11-144F15.1	-	protein_coding	278960
chr12	106752751	114899043	chr12:106752751-114899043	8146292	0	0	1	0	1	1	3.04301	3.04301	5.36531	3.04301	5.13864	5.3136	chr12	107712190	108053419	ENSG00000151136	BTBD11	+	protein_coding	341229	121551	ABTB2B	HGNC:HGNC:23844|Ensembl:ENSG00000151136|HPRD:12536|Vega:OTTHUMG00000150413	12	12q23.3	BTB domain containing 11		GO:0016021(integral component of membrane)	GO:0046982(protein heterodimerization activity)	GO:0060395(SMAD protein signal transduction)
chr12	106752751	114899043	chr12:106752751-114899043	8146292	0	0	1	0	1	1	3.04301	3.04301	5.36531	3.04301	5.13864	5.3136	chr12	112191694	112229222	ENSG00000257767	RP11-162P23.2	+	protein_coding	37528
chr12	106752751	114899043	chr12:106752751-114899043	8146292	0	0	1	0	1	1	3.04301	3.04301	5.36531	3.04301	5.13864	5.3136	chr12	113008184	113336686	ENSG00000089169	RPH3A	+	protein_coding	328502	22895	-	MIM:612159|HGNC:HGNC:17056|Ensembl:ENSG00000089169|HPRD:15273|Vega:OTTHUMG00000169713	12	12q24.13	rabphilin 3A		GO:0043005(neuron projection)//GO:0016020(membrane)//GO:0043234(protein complex)//GO:0005794(Golgi apparatus)//GO:0005829(cytosol)//GO:0045202(synapse)//GO:0019898(extrinsic component of membrane)//GO:0008021(synaptic vesicle)//GO:0030054(cell junction)//GO:0005622(intracellular)//GO:0030672(synaptic vesicle membrane)//GO:0030141(secretory granule)	GO:0005546(phosphatidylinositol-4,5-bisphosphate binding)//GO:0017137(Rab GTPase binding)//GO:0008270(zinc ion binding)//GO:0032403(protein complex binding)//GO:0008430(selenium binding)//GO:0019905(syntaxin binding)//GO:0070679(inositol 1,4,5 trisphosphate binding)//GO:1901981(phosphatidylinositol phosphate binding)//GO:0042301(phosphate ion binding)//GO:0005544(calcium-dependent phospholipid bi…	GO:0007420(brain development)//GO:0006886(intracellular protein transport)
chr12	106752751	114899043	chr12:106752751-114899043	8146292	0	0	1	0	1	1	3.04301	3.04301	5.36531	3.04301	5.13864	5.3136	chr12	114254543	114404176	ENSG00000122965	RBM19	-	protein_coding	149633	9904	-	MIM:616444|HGNC:HGNC:29098|Ensembl:ENSG00000122965|HPRD:15225|Vega:OTTHUMG00000169646	12	12q24.21	RNA binding motif protein 19		GO:0016020(membrane)//GO:0005694(chromosome)//GO:0005730(nucleolus)//GO:0005654(nucleoplasm)//GO:0005634(nucleus)//GO:0005737(cytoplasm)	GO:0044822(poly(A) RNA binding)//GO:0000166(nucleotide binding)//GO:0003676(nucleic acid binding)	GO:0040019(positive regulation of embryonic development)//GO:0007275(multicellular organism development)
chr12	106752751	114899043	chr12:106752751-114899043	8146292	0	0	1	0	1	1	3.04301	3.04301	5.36531	3.04301	5.13864	5.3136	chr12	109038885	109125372	ENSG00000110880	CORO1C	-	protein_coding	86487	23603	HCRNN4	MIM:605269|HGNC:HGNC:2254|Ensembl:ENSG00000110880|HPRD:09244|Vega:OTTHUMG00000169381	12	12q24.1	coronin 1C		GO:0031982(vesicle)//GO:0016328(lateral plasma membrane)//GO:0030027(lamellipodium)//GO:0015629(actin cytoskeleton)//GO:0016600(flotillin complex)//GO:0005737(cytoplasm)//GO:0005925(focal adhesion)	GO:0048365(Rac GTPase binding)//GO:0005515(protein binding)//GO:0051015(actin filament binding)	GO:2000394(positive regulation of lamellipodium morphogenesis)//GO:0090630(activation of GTPase activity)//GO:0010762(regulation of fibroblast migration)//GO:0010633(negative regulation of epithelial cell migration)//GO:0010632(regulation of epithelial cell migration)//GO:0045184(establishment of protein localization)//GO:0051893(regulation of focal adhesion assembly)//GO:0001933(negative regulat…
chr16	6035016	6035617	chr16:6035016-6035617	601	2	1	0	0	2	1	6.33913	5.49478	3.04301	3.04301	5.95916	5.3136								0
chr10	34239577	34240061	chr10:34239577-34240061	484	1	2	0	4	2	0	5.479	6.35651	3.04301	7.22697	5.95916	3.04301								0
chrX	136213874	136214472	chrX:136213874-136214472	598	1	0	0	1	1	4	5.479	3.04301	3.04301	5.44737	5.13864	7.06989								0
chr19	49830047	49830180	chr19:49830047-49830180	133	6	8	16	6	3	6	7.8227	8.24335	9.06584	7.78523	6.47896	7.62504								0
chr16	27934364	27935306	chr16:27934364-27935306	942	2	4	1	4	4	1	6.33913	7.28207	5.36531	7.22697	6.86028	5.3136	chr16	27798850	28074830	ENSG00000169181	GSG1L	-	protein_coding	942	146395	PRO19651	HGNC:HGNC:28283|Ensembl:ENSG00000169181|HPRD:14464|Vega:OTTHUMG00000131676	16	16p12.1	GSG1-like		GO:0016021(integral component of membrane)//GO:0030054(cell junction)//GO:0005886(plasma membrane)//GO:0032279(asymmetric synapse)	GO:0005515(protein binding)
chr3	169612518	169612653	chr3:169612518-169612653	135	0	1	0	1	3	1	3.04301	5.49478	3.04301	5.44737	6.47896	5.3136								0
chr6	34407341	34407547	chr6:34407341-34407547	206	3	8	4	3	4	0	6.87429	8.24335	7.13092	6.83815	6.86028	3.04301								0
chr4	33845980	33846441	chr4:33845980-33846441	461	0	0	1	2	1	0	3.04301	3.04301	5.36531	6.30424	5.13864	3.04301								0
chr12	125792306	125792359	chr12:125792306-125792359	53	1	3	0	0	3	0	5.479	6.89227	3.04301	3.04301	6.47896	3.04301	chr12	125671382	126146917	ENSG00000139364	TMEM132B	+	protein_coding	53	114795	-	HGNC:HGNC:29397|Ensembl:ENSG00000139364|HPRD:17230|Vega:OTTHUMG00000168520	12	12q24.31	transmembrane protein 132B		GO:0016021(integral component of membrane)//GO:0005575(cellular_component)	GO:0003674(molecular_function)	GO:0008150(biological_process)
chr19	28181452	28185608	chr19:28181452-28185608	4156	1	0	3	1	1	2	5.479	3.04301	6.74388	5.44737	5.13864	6.15578								0
chr6	44676615	44677329	chr6:44676615-44677329	714	2	1	1	1	4	9	6.33913	5.49478	5.36531	5.44737	6.86028	8.18979								0
chr12	34260841	34260992	chr12:34260841-34260992	151	0	1	1	0	1	1	3.04301	5.49478	5.36531	3.04301	5.13864	5.3136								0
chr1	153413213	153413390	chr1:153413213-153413390	177	1	0	0	0	3	2	5.479	3.04301	3.04301	3.04301	6.47896	6.15578								0
chr2	185901303	194773046	chr2:185901303-194773046	8871743	0	3	0	1	1	8	3.04301	6.89227	3.04301	5.44737	5.13864	8.02494	chr2	187361840	187365393	ENSG00000213953	AC018867.1	+	protein_coding	3553
chr2	185901303	194773046	chr2:185901303-194773046	8871743	0	3	0	1	1	8	3.04301	6.89227	3.04301	5.44737	5.13864	8.02494	chr2	187367219	187367356	ENSG00000268846	AC018867.2	-	protein_coding	137
chr2	185901303	194773046	chr2:185901303-194773046	8871743	0	3	0	1	1	8	3.04301	6.89227	3.04301	5.44737	5.13864	8.02494	chr2	190642909	190643157	ENSG00000231145	AC013468.1	-	protein_coding	248
chr2	185901303	194773046	chr2:185901303-194773046	8871743	0	3	0	1	1	8	3.04301	6.89227	3.04301	5.44737	5.13864	8.02494	chr2	187350883	187374090	ENSG00000065548	ZC3H15	+	protein_coding	23207	55854	HT010|LEREPO4|MSTP012	HGNC:HGNC:29528|Ensembl:ENSG00000065548|HPRD:13988|Vega:OTTHUMG00000154251	2	2q32.1	zinc finger CCCH-type containing 15		GO:0005730(nucleolus)//GO:0005737(cytoplasm)	GO:0044822(poly(A) RNA binding)//GO:0046872(metal ion binding)//GO:0005515(protein binding)	GO:0019221(cytokine-mediated signaling pathway)
chr2	185901303	194773046	chr2:185901303-194773046	8871743	0	3	0	1	1	8	3.04301	6.89227	3.04301	5.44737	5.13864	8.02494	chr2	187454792	187545628	ENSG00000138448	ITGAV	+	protein_coding	90836	3685	CD51|MSK8|VNRA|VTNR	MIM:193210|HGNC:HGNC:6150|Ensembl:ENSG00000138448|HPRD:01903|Vega:OTTHUMG00000132635	2	2q31-q32	integrin subunit alpha V	hsa04145(Phagosome)//hsa04151(PI3K-Akt signaling pathway)//hsa04510(Focal adhesion)//hsa04512(ECM-receptor interaction)//hsa04514(Cell adhesion molecules (CAMs))//hsa04810(Regulation of actin cytoskeleton)//hsa04919(Thyroid hormone signaling pathway)//hsa05200(Pathways in cancer)//hsa05205(Proteoglycans in cancer)//hsa05222(Small cell lung cancer)//hsa05410(Hypertrophic cardiomyopathy (HCM))//hsa…	GO:0035867(alphav-beta3 integrin-IGF-1-IGF1R complex)//GO:0034683(integrin alphav-beta3 complex)//GO:0009897(external side of plasma membrane)//GO:0005887(integral component of plasma membrane)//GO:0045335(phagocytic vesicle)//GO:0009986(cell surface)//GO:0016020(membrane)//GO:0034686(integrin alphav-beta8 complex)//GO:0031258(lamellipodium membrane)//GO:0005886(plasma membrane)//GO:0031527(filop…	GO:0005245(voltage-gated calcium channel activity)//GO:0005080(protein kinase C binding)//GO:0001618(virus receptor activity)//GO:1990430(extracellular matrix protein binding)//GO:0001968(fibronectin binding)//GO:0031994(insulin-like growth factor I binding)//GO:0002020(protease binding)//GO:0050431(transforming growth factor beta binding)//GO:0001846(opsonin binding)//GO:0050840(extracellular ma…	GO:0038027(apolipoprotein A-I-mediated signaling pathway)//GO:0042590(antigen processing and presentation of exogenous peptide antigen via MHC class I)//GO:0016477(cell migration)//GO:0032369(negative regulation of lipid transport)//GO:0010745(negative regulation of macrophage derived foam cell differentiation)//GO:0034113(heterotypic cell-cell adhesion)//GO:0097192(extrinsic apoptotic signaling …
chr2	185901303	194773046	chr2:185901303-194773046	8871743	0	3	0	1	1	8	3.04301	6.89227	3.04301	5.44737	5.13864	8.02494	chr2	189598882	189654831	ENSG00000174325	DIRC1	-	protein_coding	55949	116093	-	MIM:606423|HGNC:HGNC:15760|HPRD:16219	2	2q33	disrupted in renal carcinoma 1
chr2	185901303	194773046	chr2:185901303-194773046	8871743	0	3	0	1	1	8	3.04301	6.89227	3.04301	5.44737	5.13864	8.02494	chr2	189839046	189877472	ENSG00000168542	COL3A1	+	protein_coding	38426	1281	EDS4A	MIM:120180|HGNC:HGNC:2201|Ensembl:ENSG00000168542|HPRD:00365|Vega:OTTHUMG00000132648	2	2q31	collagen type III alpha 1	hsa04611(Platelet activation)//	GO:0005586(collagen type III trimer)//GO:0031012(extracellular matrix)//GO:0005788(endoplasmic reticulum lumen)//GO:0005576(extracellular region)//GO:0005615(extracellular space)	GO:0046872(metal ion binding)//GO:0005178(integrin binding)//GO:0048407(platelet-derived growth factor binding)//GO:0005201(extracellular matrix structural constituent)//GO:0046332(SMAD binding)//GO:0005515(protein binding)	GO:0030168(platelet activation)//GO:0071230(cellular response to amino acid stimulus)//GO:0022617(extracellular matrix disassembly)//GO:0021987(cerebral cortex development)//GO:0030574(collagen catabolic process)//GO:0007179(transforming growth factor beta receptor signaling pathway)//GO:0042060(wound healing)//GO:0043588(skin development)//GO:0007507(heart development)//GO:2001223(negative regul…
chr2	185901303	194773046	chr2:185901303-194773046	8871743	0	3	0	1	1	8	3.04301	6.89227	3.04301	5.44737	5.13864	8.02494	chr2	190526111	190535557	ENSG00000138381	ASNSD1	+	protein_coding	9446	54529	NBLA00058|NS3TP1	HGNC:HGNC:24910|Ensembl:ENSG00000138381|HPRD:17645|Vega:OTTHUMG00000132665	2	2p24.3-q21.3	asparagine synthetase domain containing 1		GO:0005575(cellular_component)//GO:0005829(cytosol)	GO:0003674(molecular_function)//GO:0004066(asparagine synthase (glutamine-hydrolyzing) activity)//GO:0042803(protein homodimerization activity)	GO:0006541(glutamine metabolic process)//GO:0006529(asparagine biosynthetic process)//GO:0008150(biological_process)
chr2	185901303	194773046	chr2:185901303-194773046	8871743	0	3	0	1	1	8	3.04301	6.89227	3.04301	5.44737	5.13864	8.02494	chr2	190611386	190627953	ENSG00000128694	OSGEPL1	-	protein_coding	16567	64172	Qri7	HGNC:HGNC:23075|Ensembl:ENSG00000128694|HPRD:07026|Vega:OTTHUMG00000164096	2	2q32.2	O-sialoglycoprotein endopeptidase-like 1		GO:0005739(mitochondrion)	GO:0046872(metal ion binding)//GO:0004222(metalloendopeptidase activity)//GO:0061711(N(6)-L-threonylcarbamoyladenine synthase)	GO:0006508(proteolysis)//GO:0002949(tRNA threonylcarbamoyladenosine modification)
chr2	185901303	194773046	chr2:185901303-194773046	8871743	0	3	0	1	1	8	3.04301	6.89227	3.04301	5.44737	5.13864	8.02494	chr2	190635049	190649097	ENSG00000128699	ORMDL1	-	protein_coding	14048	94101	-	MIM:610073|HGNC:HGNC:16036|Ensembl:ENSG00000128699|HPRD:15092|Vega:OTTHUMG00000132661	2	2q32	ORMDL sphingolipid biosynthesis regulator 1		GO:0016021(integral component of membrane)//GO:0005789(endoplasmic reticulum membrane)		GO:0090155(negative regulation of sphingolipid biosynthetic process)//GO:0006672(ceramide metabolic process)
chr2	185901303	194773046	chr2:185901303-194773046	8871743	0	3	0	1	1	8	3.04301	6.89227	3.04301	5.44737	5.13864	8.02494	chr2	190920423	190927455	ENSG00000138379	MSTN	-	protein_coding	7032	2660	GDF8|MSLHP	MIM:601788|HGNC:HGNC:4223|Ensembl:ENSG00000138379|HPRD:03474|Vega:OTTHUMG00000132663	2	2q32.2	myostatin		GO:0005615(extracellular space)//GO:0005737(cytoplasm)	GO:0008083(growth factor activity)//GO:0005125(cytokine activity)//GO:0005102(receptor binding)//GO:0005160(transforming growth factor beta receptor binding)//GO:0008201(heparin binding)//GO:0042802(identical protein binding)//GO:0005515(protein binding)	GO:0007517(muscle organ development)//GO:0043403(skeletal muscle tissue regeneration)//GO:0014741(negative regulation of muscle hypertrophy)//GO:1902725(negative regulation of satellite cell differentiation)//GO:0007179(transforming growth factor beta receptor signaling pathway)//GO:0002230(positive regulation of defense response to virus by host)//GO:0045893(positive regulation of transcription,…
chr2	185901303	194773046	chr2:185901303-194773046	8871743	0	3	0	1	1	8	3.04301	6.89227	3.04301	5.44737	5.13864	8.02494	chr2	191369068	191399448	ENSG00000189362	TMEM194B	-	protein_coding	30380
chr2	185901303	194773046	chr2:185901303-194773046	8871743	0	3	0	1	1	8	3.04301	6.89227	3.04301	5.44737	5.13864	8.02494	chr2	191511472	191557492	ENSG00000138386	NAB1	+	protein_coding	46020	4664	-	MIM:600800|HGNC:HGNC:7626|Ensembl:ENSG00000138386|HPRD:02881|Vega:OTTHUMG00000132689	2	2q32.3-q33	NGFI-A binding protein 1		GO:0005634(nucleus)	GO:0008134(transcription factor binding)	GO:0014037(Schwann cell differentiation)//GO:0001958(endochondral ossification)//GO:0045682(regulation of epidermis development)//GO:0006351(transcription, DNA-templated)//GO:0042552(myelination)//GO:0045892(negative regulation of transcription, DNA-templated)//GO:0006355(regulation of transcription, DNA-templated)
chr2	185901303	194773046	chr2:185901303-194773046	8871743	0	3	0	1	1	8	3.04301	6.89227	3.04301	5.44737	5.13864	8.02494	chr2	191829084	191885686	ENSG00000115415	STAT1	-	protein_coding	56602	6772	CANDF7|IMD31A|IMD31B|IMD31C|ISGF-3|STAT91	MIM:600555|HGNC:HGNC:11362|Ensembl:ENSG00000115415|HPRD:02777|Vega:OTTHUMG00000132699	2	2q32.2	signal transducer and activator of transcription 1	hsa04062(Chemokine signaling pathway)//hsa04380(Osteoclast differentiation)//hsa04620(Toll-like receptor signaling pathway)//hsa04630(Jak-STAT signaling pathway)//hsa04917(Prolactin signaling pathway)//hsa04919(Thyroid hormone signaling pathway)//	GO:0000790(nuclear chromatin)//GO:0030425(dendrite)//GO:0048471(perinuclear region of cytoplasm)//GO:0030424(axon)//GO:0005829(cytosol)//GO:0005730(nucleolus)//GO:0005654(nucleoplasm)//GO:0005634(nucleus)//GO:0005737(cytoplasm)	GO:0019899(enzyme binding)//GO:0003700(transcription factor activity, sequence-specific DNA binding)//GO:0004871(signal transducer activity)//GO:0000979(RNA polymerase II core promoter sequence-specific DNA binding)//GO:0000978(RNA polymerase II core promoter proximal region sequence-specific DNA binding)//GO:0042802(identical protein binding)//GO:0000983(transcription factor activity, RNA polyme…	GO:0061326(renal tubule development)//GO:0034240(negative regulation of macrophage fusion)//GO:0072162(metanephric mesenchymal cell differentiation)//GO:0000122(negative regulation of transcription from RNA polymerase II promoter)//GO:0016525(negative regulation of angiogenesis)//GO:0033209(tumor necrosis factor-mediated signaling pathway)//GO:0031663(lipopolysaccharide-mediated signaling pathway…
chr2	185901303	194773046	chr2:185901303-194773046	8871743	0	3	0	1	1	8	3.04301	6.89227	3.04301	5.44737	5.13864	8.02494	chr2	191894302	192016322	ENSG00000138378	STAT4	-	protein_coding	122020	6775	SLEB11	MIM:600558|HGNC:HGNC:11365|Ensembl:ENSG00000138378|HPRD:02779|Vega:OTTHUMG00000132700	2	2q32.2-q32.3	signal transducer and activator of transcription 4	hsa04630(Jak-STAT signaling pathway)//hsa05161(Hepatitis B)//hsa05321(Inflammatory bowel disease (IBD))	GO:0005654(nucleoplasm)//GO:0005634(nucleus)//GO:0005737(cytoplasm)	GO:0004871(signal transducer activity)//GO:0005515(protein binding)//GO:0000977(RNA polymerase II regulatory region sequence-specific DNA binding)//GO:0003700(transcription factor activity, sequence-specific DNA binding)	GO:0006351(transcription, DNA-templated)//GO:0006468(protein phosphorylation)//GO:0008283(cell proliferation)//GO:0007259(JAK-STAT cascade)//GO:0019221(cytokine-mediated signaling pathway)//GO:0045944(positive regulation of transcription from RNA polymerase II promoter)
chr2	185901303	194773046	chr2:185901303-194773046	8871743	0	3	0	1	1	8	3.04301	6.89227	3.04301	5.44737	5.13864	8.02494	chr2	192699028	192711981	ENSG00000168497	SDPR	-	protein_coding	12953	8436	CAVIN2|PS-p68|SDR|cavin-2	MIM:606728|HGNC:HGNC:10690|Ensembl:ENSG00000168497|HPRD:09470|Vega:OTTHUMG00000154309	2	2q32-q33	serum deprivation response		GO:0045121(membrane raft)//GO:0005901(caveola)//GO:0005737(cytoplasm)//GO:0005829(cytosol)	GO:0005543(phospholipid binding)//GO:0001786(phosphatidylserine binding)//GO:0005515(protein binding)//GO:0005080(protein kinase C binding)
chr2	185901303	194773046	chr2:185901303-194773046	8871743	0	3	0	1	1	8	3.04301	6.89227	3.04301	5.44737	5.13864	8.02494	chr2	187558698	187630685	ENSG00000144369	FAM171B	+	protein_coding	71987	165215	KIAA1946	HGNC:HGNC:29412|Ensembl:ENSG00000144369|HPRD:13907|Vega:OTTHUMG00000154278	2	2q32.1	family with sequence similarity 171 member B		GO:0016021(integral component of membrane)	GO:0003677(DNA binding)
chr2	185901303	194773046	chr2:185901303-194773046	8871743	0	3	0	1	1	8	3.04301	6.89227	3.04301	5.44737	5.13864	8.02494	chr2	188207856	188313187	ENSG00000064989	CALCRL	-	protein_coding	105331	10203	CGRPR|CRLR	MIM:114190|HGNC:HGNC:16709|Ensembl:ENSG00000064989|HPRD:11809|Vega:OTTHUMG00000132636	2	2q32.1	calcitonin receptor like receptor	hsa04080(Neuroactive ligand-receptor interaction)//hsa04270(Vascular smooth muscle contraction)	GO:0005768(endosome)//GO:0005764(lysosome)//GO:0005887(integral component of plasma membrane)//GO:0016020(membrane)//GO:0005886(plasma membrane)//GO:0005783(endoplasmic reticulum)	GO:0001635(calcitonin gene-related peptide receptor activity)//GO:0004948(calcitonin receptor activity)//GO:0001605(adrenomedullin receptor activity)//GO:0004930(G-protein coupled receptor activity)//GO:0005515(protein binding)//GO:0008565(protein transporter activity)	GO:0071329(cellular response to sucrose stimulus)//GO:0007189(adenylate cyclase-activating G-protein coupled receptor signaling pathway)//GO:0048661(positive regulation of smooth muscle cell proliferation)//GO:0050728(negative regulation of inflammatory response)//GO:0015031(protein transport)//GO:0006171(cAMP biosynthetic process)//GO:0045986(negative regulation of smooth muscle contraction)//GO…
chr2	185901303	194773046	chr2:185901303-194773046	8871743	0	3	0	1	1	8	3.04301	6.89227	3.04301	5.44737	5.13864	8.02494	chr2	188328957	188430487	ENSG00000003436	TFPI	-	protein_coding	101530	7035	EPI|LACI|TFI|TFPI1	MIM:152310|HGNC:HGNC:11760|Ensembl:ENSG00000003436|HPRD:01064|Vega:OTTHUMG00000132634	2	2q32	tissue factor pathway inhibitor	hsa04610(Complement and coagulation cascades)	GO:0005886(plasma membrane)//GO:0005576(extracellular region)//GO:0009986(cell surface)//GO:0031225(anchored component of membrane)//GO:0005783(endoplasmic reticulum)//GO:0031090(organelle membrane)//GO:0005615(extracellular space)	GO:0030414(peptidase inhibitor activity)//GO:0004867(serine-type endopeptidase inhibitor activity)//GO:0004866(endopeptidase inhibitor activity)	GO:0010466(negative regulation of peptidase activity)//GO:0010951(negative regulation of endopeptidase activity)//GO:0007598(blood coagulation, extrinsic pathway)//GO:0007596(blood coagulation)
chr2	185901303	194773046	chr2:185901303-194773046	8871743	0	3	0	1	1	8	3.04301	6.89227	3.04301	5.44737	5.13864	8.02494	chr2	189156396	189460653	ENSG00000144366	GULP1	+	protein_coding	304257	51454	CED-6|CED6|GULP	MIM:608165|HGNC:HGNC:18649|Ensembl:ENSG00000144366|HPRD:12181|Vega:OTTHUMG00000132647	2	2q32.3-q33	GULP, engulfment adaptor PTB domain containing 1		GO:0005737(cytoplasm)	GO:0004871(signal transducer activity)	GO:0006869(lipid transport)//GO:0006911(phagocytosis, engulfment)//GO:0006915(apoptotic process)//GO:0007165(signal transduction)
chr2	185901303	194773046	chr2:185901303-194773046	8871743	0	3	0	1	1	8	3.04301	6.89227	3.04301	5.44737	5.13864	8.02494	chr2	189896622	190044605	ENSG00000204262	COL5A2	-	protein_coding	147983	1290	EDSC	MIM:120190|HGNC:HGNC:2210|Ensembl:ENSG00000204262|HPRD:00366|Vega:OTTHUMG00000149842	2	2q14-q32	collagen type V alpha 2	hsa04974(Protein digestion and absorption)	GO:0005576(extracellular region)//GO:0005581(collagen trimer)//GO:0005588(collagen type V trimer)//GO:0005788(endoplasmic reticulum lumen)//GO:0005578(proteinaceous extracellular matrix)//GO:0031012(extracellular matrix)	GO:0005201(extracellular matrix structural constituent)//GO:0003674(molecular_function)//GO:0046332(SMAD binding)//GO:0046872(metal ion binding)	GO:0043588(skin development)//GO:0007411(axon guidance)//GO:0071230(cellular response to amino acid stimulus)//GO:0022617(extracellular matrix disassembly)//GO:0030198(extracellular matrix organization)//GO:0001501(skeletal system development)//GO:1903225(negative regulation of endodermal cell differentiation)//GO:0001503(ossification)//GO:0030199(collagen fibril organization)//GO:0030574(collage…
chr2	185901303	194773046	chr2:185901303-194773046	8871743	0	3	0	1	1	8	3.04301	6.89227	3.04301	5.44737	5.13864	8.02494	chr2	190306159	190340291	ENSG00000115368	WDR75	+	protein_coding	34132	84128	NET16|UTP17	HGNC:HGNC:25725|Ensembl:ENSG00000115368|HPRD:07775|Vega:OTTHUMG00000132660	2	2q32.2	WD repeat domain 75	hsa03008(Ribosome biogenesis in eukaryotes)	GO:0005730(nucleolus)//GO:0000124(SAGA complex)	GO:0044822(poly(A) RNA binding)//GO:0003712(transcription cofactor activity)	GO:0006357(regulation of transcription from RNA polymerase II promoter)//GO:1903146(regulation of mitophagy)//GO:1903955(positive regulation of protein targeting to mitochondrion)//GO:0016573(histone acetylation)
chr2	185901303	194773046	chr2:185901303-194773046	8871743	0	3	0	1	1	8	3.04301	6.89227	3.04301	5.44737	5.13864	8.02494	chr2	190425305	190448484	ENSG00000138449	SLC40A1	-	protein_coding	23179	30061	FPN1|HFE4|IREG1|MST079|MSTP079|MTP1|SLC11A3	MIM:604653|HGNC:HGNC:10909|Ensembl:ENSG00000138449|HPRD:05229|Vega:OTTHUMG00000132662	2	2q32	solute carrier family 40 (iron-regulated transporter), member 1	hsa04978(Mineral absorption)	GO:0016021(integral component of membrane)//GO:0005887(integral component of plasma membrane)//GO:0005886(plasma membrane)//GO:0016323(basolateral plasma membrane)//GO:0008021(synaptic vesicle)//GO:0005622(intracellular)//GO:0005771(multivesicular body)//GO:0005737(cytoplasm)	GO:0097689(iron channel activity)//GO:0017046(peptide hormone binding)//GO:0004872(receptor activity)//GO:0005381(iron ion transmembrane transporter activity)//GO:0015093(ferrous iron transmembrane transporter activity)//GO:0005515(protein binding)	GO:0002260(lymphocyte homeostasis)//GO:0034395(regulation of transcription from RNA polymerase II promoter in response to iron)//GO:0060345(spleen trabecula formation)//GO:0003158(endothelium development)//GO:0060586(multicellular organismal iron ion homeostasis)//GO:0006879(cellular iron ion homeostasis)//GO:0045944(positive regulation of transcription from RNA polymerase II promoter)//GO:004306…
chr2	185901303	194773046	chr2:185901303-194773046	8871743	0	3	0	1	1	8	3.04301	6.89227	3.04301	5.44737	5.13864	8.02494	chr2	190539016	190625919	ENSG00000151687	ANKAR	+	protein_coding	86903	150709	-	MIM:609803|HGNC:HGNC:26350|Ensembl:ENSG00000151687|Vega:OTTHUMG00000154398	2	2q32.2	ankyrin and armadillo repeat containing		GO:0016021(integral component of membrane)
chr2	185901303	194773046	chr2:185901303-194773046	8871743	0	3	0	1	1	8	3.04301	6.89227	3.04301	5.44737	5.13864	8.02494	chr2	190649107	190742355	ENSG00000064933	PMS1	+	protein_coding	93248	5378	HNPCC3|MLH2|PMSL1|hPMS1	MIM:600258|HGNC:HGNC:9121|Ensembl:ENSG00000064933|HPRD:02597|Vega:OTTHUMG00000132664	2	2q31.1	PMS1 homolog 1, mismatch repair system component		GO:0005634(nucleus)//GO:0000795(synaptonemal complex)//GO:0032389(MutLalpha complex)//GO:0005712(chiasma)	GO:0005524(ATP binding)//GO:0003697(single-stranded DNA binding)//GO:0030983(mismatched DNA binding)//GO:0003677(DNA binding)//GO:0016887(ATPase activity)	GO:0006298(mismatch repair)
chr2	185901303	194773046	chr2:185901303-194773046	8871743	0	3	0	1	1	8	3.04301	6.89227	3.04301	5.44737	5.13864	8.02494	chr2	191054461	191208919	ENSG00000198130	HIBCH	-	protein_coding	154458	26275	HIBYLCOAH	MIM:610690|HGNC:HGNC:4908|Ensembl:ENSG00000198130|HPRD:11023|Vega:OTTHUMG00000132673	2	2q32.2	3-hydroxyisobutyryl-CoA hydrolase	hsa00280(Valine, leucine and isoleucine degradation)//hsa00410(beta-Alanine metabolism)//hsa00640(Propanoate metabolism)//	GO:0005759(mitochondrial matrix)//GO:0070062(extracellular exosome)	GO:0016836(hydro-lyase activity)//GO:0003860(3-hydroxyisobutyryl-CoA hydrolase activity)	GO:0008152(metabolic process)//GO:0044281(small molecule metabolic process)//GO:0006574(valine catabolic process)//GO:0034641(cellular nitrogen compound metabolic process)//GO:0009083(branched-chain amino acid catabolic process)
chr2	185901303	194773046	chr2:185901303-194773046	8871743	0	3	0	1	1	8	3.04301	6.89227	3.04301	5.44737	5.13864	8.02494	chr2	191208196	191236391	ENSG00000151689	INPP1	+	protein_coding	28195	3628	-	MIM:147263|HGNC:HGNC:6071|Ensembl:ENSG00000151689|HPRD:00923|Vega:OTTHUMG00000132672	2	2q32	inositol polyphosphate-1-phosphatase	hsa00562(Inositol phosphate metabolism)//	GO:0005737(cytoplasm)//GO:0005829(cytosol)	GO:0052829(inositol-1,3,4-trisphosphate 1-phosphatase activity)//GO:0000287(magnesium ion binding)//GO:0004441(inositol-1,4-bisphosphate 1-phosphatase activity)	GO:0044281(small molecule metabolic process)//GO:0043647(inositol phosphate metabolic process)//GO:0046854(phosphatidylinositol phosphorylation)//GO:0006796(phosphate-containing compound metabolic process)//GO:0046855(inositol phosphate dephosphorylation)//GO:0007165(signal transduction)
chr2	185901303	194773046	chr2:185901303-194773046	8871743	0	3	0	1	1	8	3.04301	6.89227	3.04301	5.44737	5.13864	8.02494	chr2	191273081	191373931	ENSG00000151690	MFSD6	+	protein_coding	100850	54842	MMR2|hMMR2	MIM:613476|HGNC:HGNC:24711|Ensembl:ENSG00000151690|HPRD:13369|Vega:OTTHUMG00000132671	2	2q32.2	major facilitator superfamily domain containing 6		GO:0016020(membrane)//GO:0016021(integral component of membrane)		GO:0055085(transmembrane transport)
chr2	185901303	194773046	chr2:185901303-194773046	8871743	0	3	0	1	1	8	3.04301	6.89227	3.04301	5.44737	5.13864	8.02494	chr2	191745553	191830278	ENSG00000115419	GLS	+	protein_coding	84725	2744	AAD20|GAC|GAM|GLS1|KGA	MIM:138280|HGNC:HGNC:4331|Ensembl:ENSG00000115419|HPRD:00700|Vega:OTTHUMG00000132701	2	2q32-q34	glutaminase		GO:0005739(mitochondrion)//GO:0005759(mitochondrial matrix)//GO:0005829(cytosol)	GO:0005515(protein binding)//GO:0004359(glutaminase activity)	GO:0008652(cellular amino acid biosynthetic process)//GO:0044281(small molecule metabolic process)//GO:0051289(protein homotetramerization)//GO:0006541(glutamine metabolic process)//GO:0010467(gene expression)//GO:0007268(synaptic transmission)//GO:0006537(glutamate biosynthetic process)//GO:0014047(glutamate secretion)//GO:0006367(transcription initiation from RNA polymerase II promoter)//GO:000…
chr2	185901303	194773046	chr2:185901303-194773046	8871743	0	3	0	1	1	8	3.04301	6.89227	3.04301	5.44737	5.13864	8.02494	chr2	192109911	192290115	ENSG00000128641	MYO1B	+	protein_coding	180204	4430	myr1	MIM:606537|HGNC:HGNC:7596|Ensembl:ENSG00000128641|HPRD:08407|Vega:OTTHUMG00000132718	2	2q12-q34	myosin IB		GO:0005886(plasma membrane)//GO:0070062(extracellular exosome)//GO:0005903(brush border)//GO:0010008(endosome membrane)//GO:0032588(trans-Golgi network membrane)//GO:0071944(cell periphery)//GO:0048471(perinuclear region of cytoplasm)//GO:0030175(filopodium)//GO:0005884(actin filament)//GO:0005769(early endosome)//GO:0016459(myosin complex)//GO:0005737(cytoplasm)	GO:0005546(phosphatidylinositol-4,5-bisphosphate binding)//GO:0000146(microfilament motor activity)//GO:0005524(ATP binding)//GO:0005516(calmodulin binding)//GO:0003774(motor activity)//GO:0005547(phosphatidylinositol-3,4,5-trisphosphate binding)//GO:0030898(actin-dependent ATPase activity)//GO:0051015(actin filament binding)	GO:0007015(actin filament organization)//GO:0008152(metabolic process)//GO:0051017(actin filament bundle assembly)//GO:0006892(post-Golgi vesicle-mediated transport)//GO:0030048(actin filament-based movement)
chr2	185901303	194773046	chr2:185901303-194773046	8871743	0	3	0	1	1	8	3.04301	6.89227	3.04301	5.44737	5.13864	8.02494	chr2	192542794	192561385	ENSG00000173559	NABP1	+	protein_coding	18591	64859	OBFC2A|SOSS-B2|SSB2	MIM:612103|HGNC:HGNC:26232|HPRD:08009	2	2q32.3	nucleic acid binding protein 1		GO:0005654(nucleoplasm)//GO:0000784(nuclear chromosome, telomeric region)//GO:0005634(nucleus)//GO:0005737(cytoplasm)//GO:0070876(SOSS complex)	GO:0003697(single-stranded DNA binding)//GO:0005515(protein binding)//GO:0003723(RNA binding)	GO:0007093(mitotic cell cycle checkpoint)//GO:0006974(cellular response to DNA damage stimulus)//GO:0006281(DNA repair)//GO:0010212(response to ionizing radiation)//GO:0000724(double-strand break repair via homologous recombination)
chr2	185901303	194773046	chr2:185901303-194773046	8871743	0	3	0	1	1	8	3.04301	6.89227	3.04301	5.44737	5.13864	8.02494	chr2	186603355	186698017	ENSG00000188738	FSIP2	+	protein_coding	94662	401024	-	MIM:615796|HGNC:HGNC:21675|Ensembl:ENSG00000188738|HPRD:13483|Vega:OTTHUMG00000153874	2	2q32.1	fibrous sheath interacting protein 2		GO:0005739(mitochondrion)
chr2	185901303	194773046	chr2:185901303-194773046	8871743	0	3	0	1	1	8	3.04301	6.89227	3.04301	5.44737	5.13864	8.02494	chr2	187692562	187713935	ENSG00000163012	ZSWIM2	-	protein_coding	21373	151112	MEX|ZZZ2	HGNC:HGNC:30990|Ensembl:ENSG00000163012|HPRD:15902|Vega:OTTHUMG00000154259	2	2q32.1	zinc finger SWIM-type containing 2			GO:0043621(protein self-association)//GO:0008270(zinc ion binding)//GO:0016874(ligase activity)//GO:0061630(ubiquitin protein ligase activity)	GO:1902043(positive regulation of extrinsic apoptotic signaling pathway via death domain receptors)//GO:0006915(apoptotic process)//GO:0000209(protein polyubiquitination)
chr2	185901303	194773046	chr2:185901303-194773046	8871743	0	3	0	1	1	8	3.04301	6.89227	3.04301	5.44737	5.13864	8.02494	chr2	190744335	191068210	ENSG00000187699	C2orf88	+	protein_coding	323875	84281	smAKAP	MIM:615117|HGNC:HGNC:28191|Ensembl:ENSG00000187699|HPRD:14436|Vega:OTTHUMG00000154361	2	2q32.2	chromosome 2 open reading frame 88		GO:0005654(nucleoplasm)//GO:0005886(plasma membrane)//GO:0043231(intracellular membrane-bounded organelle)	GO:0034237(protein kinase A regulatory subunit binding)//GO:0005515(protein binding)
chr2	185901303	194773046	chr2:185901303-194773046	8871743	0	3	0	1	1	8	3.04301	6.89227	3.04301	5.44737	5.13864	8.02494	chr2	192813769	193060435	ENSG00000144339	TMEFF2	-	protein_coding	246666	23671	CT120.2|HPP1|TENB2|TPEF|TR|TR-2	MIM:605734|HGNC:HGNC:11867|Ensembl:ENSG00000144339|HPRD:05760|Vega:OTTHUMG00000132723	2	2q32.3	transmembrane protein with EGF like and two follistatin like domains 2		GO:0016021(integral component of membrane)//GO:0005576(extracellular region)	GO:0003674(molecular_function)
chr2	19092741	19092877	chr2:19092741-19092877	136	2	0	0	0	2	0	6.33913	3.04301	3.04301	3.04301	5.95916	3.04301								0
chr12	95397780	95397841	chr12:95397780-95397841	61	0	3	1	3	3	4	3.04301	6.89227	5.36531	6.83815	6.47896	7.06989								0
chr21	40588899	40589043	chr21:40588899-40589043	144	1	1	0	0	0	0	5.479	5.49478	3.04301	3.04301	3.04301	3.04301	chr21	40556102	40693485	ENSG00000185658	BRWD1	-	protein_coding	144	54014	C21orf107|DCAF19|N143|WDR9	HGNC:HGNC:12760|Ensembl:ENSG00000185658|HPRD:11683|Vega:OTTHUMG00000066030	21	21q22.2	bromodomain and WD repeat domain containing 1		GO:0005730(nucleolus)//GO:0005634(nucleus)//GO:0005737(cytoplasm)	GO:0003674(molecular_function)	GO:0006357(regulation of transcription from RNA polymerase II promoter)//GO:0008360(regulation of cell shape)//GO:0007010(cytoskeleton organization)//GO:0006351(transcription, DNA-templated)
chr19	46631893	46632382	chr19:46631893-46632382	489	0	1	0	0	3	0	3.04301	5.49478	3.04301	3.04301	6.47896	3.04301								0
chr10	9345941	9346113	chr10:9345941-9346113	172	1	1	0	0	1	0	5.479	5.49478	3.04301	3.04301	5.13864	3.04301								0
chr6	24646393	24646567	chr6:24646393-24646567	174	0	1	0	1	0	0	3.04301	5.49478	3.04301	5.44737	3.04301	3.04301								0
chr10	15040342	15040768	chr10:15040342-15040768	426	1	0	0	1	1	0	5.479	3.04301	3.04301	5.44737	5.13864	3.04301								0
chr22	49281491	49281614	chr22:49281491-49281614	123	0	0	1	0	1	0	3.04301	3.04301	5.36531	3.04301	5.13864	3.04301								0
chr6	79904598	79905075	chr6:79904598-79905075	477	3	1	3	4	4	5	6.87429	5.49478	6.74388	7.22697	6.86028	7.37401								0
chr7	139171515	139171812	chr7:139171515-139171812	297	0	0	1	0	1	0	3.04301	3.04301	5.36531	3.04301	5.13864	3.04301								0
chr4	178020772	178021187	chr4:178020772-178021187	415	0	2	0	0	0	0	3.04301	6.35651	3.04301	3.04301	3.04301	3.04301								0
chrY	13804639	13825337	chrY:13804639-13825337	20698	1	0	0	1	0	0	5.479	3.04301	3.04301	5.44737	3.04301	3.04301								0
chr17	63171244	63171372	chr17:63171244-63171372	128	1	0	0	0	2	0	5.479	3.04301	3.04301	3.04301	5.95916	3.04301	chr17	63133549	63223821	ENSG00000108370	RGS9	+	protein_coding	128	8787	PERRS|RGS9L	MIM:604067|HGNC:HGNC:10004|Ensembl:ENSG00000108370|HPRD:04962|Vega:OTTHUMG00000179349	17	17q24.1	regulator of G-protein signaling 9	hsa04744(Phototransduction)//hsa05030(Cocaine addiction)	GO:0005886(plasma membrane)//GO:0005834(heterotrimeric G-protein complex)//GO:0001917(photoreceptor inner segment)//GO:0001750(photoreceptor outer segment)//GO:0005634(nucleus)//GO:0005737(cytoplasm)	GO:0004871(signal transducer activity)//GO:0005096(GTPase activator activity)//GO:0032403(protein complex binding)	GO:0008277(regulation of G-protein coupled receptor protein signaling pathway)//GO:0009968(negative regulation of signal transduction)//GO:0022400(regulation of rhodopsin mediated signaling pathway)//GO:0043547(positive regulation of GTPase activity)//GO:0016056(rhodopsin mediated signaling pathway)//GO:0007212(dopamine receptor signaling pathway)//GO:0007603(phototransduction, visible light)//GO…
chr8	96252656	96252822	chr8:96252656-96252822	166	1	0	0	0	1	0	5.479	3.04301	3.04301	3.04301	5.13864	3.04301								0
chr6	82425466	82426832	chr6:82425466-82426832	1366	1	0	0	0	0	0	5.479	3.04301	3.04301	3.04301	3.04301	3.04301	chr6	82201156	82462491	ENSG00000112773	FAM46A	-	protein_coding	1366	55603	C6orf37|XTP11	MIM:611357|HGNC:HGNC:18345|Ensembl:ENSG00000112773|HPRD:13311|Vega:OTTHUMG00000015097	6	6q14	family with sequence similarity 46 member A			GO:0044822(poly(A) RNA binding)//GO:0005515(protein binding)	GO:0010468(regulation of gene expression)//GO:0030193(regulation of blood coagulation)
chr20	2237570	2237964	chr20:2237570-2237964	394	0	3	1	1	1	3	3.04301	6.89227	5.36531	5.44737	5.13864	6.68405								0
chr17	68499913	68500354	chr17:68499913-68500354	441	1	0	0	0	1	0	5.479	3.04301	3.04301	3.04301	5.13864	3.04301								0
chr5	168334044	168334250	chr5:168334044-168334250	206	4	4	6	7	7	11	7.26376	7.28207	7.68732	7.9999	7.6231	8.47187	chr5	168088745	168728133	ENSG00000184347	SLIT3	-	protein_coding	206	6586	MEGF5|SLIL2|SLIT1|Slit-3|slit2	MIM:603745|HGNC:HGNC:11087|Ensembl:ENSG00000184347|HPRD:04775|Vega:OTTHUMG00000130409	5	5q35	slit guidance ligand 3	hsa04360(Axon guidance)	GO:0005578(proteinaceous extracellular matrix)//GO:0005739(mitochondrion)//GO:0005576(extracellular region)//GO:0005615(extracellular space)	GO:0048495(Roundabout binding)//GO:0008201(heparin binding)//GO:0005509(calcium ion binding)	GO:0010629(negative regulation of gene expression)//GO:0007411(axon guidance)//GO:0050770(regulation of axonogenesis)//GO:0048846(axon extension involved in axon guidance)//GO:0021834(chemorepulsion involved in embryonic olfactory bulb interneuron precursor migration)//GO:0009887(organ morphogenesis)//GO:0035385(Roundabout signaling pathway)//GO:0050919(negative chemotaxis)//GO:0070100(negative r…
chr3	138551293	138552640	chr3:138551293-138552640	1347	0	2	1	2	2	3	3.04301	6.35651	5.36531	6.30424	5.95916	6.68405	chr3	138372860	138553780	ENSG00000051382	PIK3CB	-	protein_coding	1347	5291	P110BETA|PI3K|PI3KBETA|PIK3C1	MIM:602925|HGNC:HGNC:8976|Ensembl:ENSG00000051382|HPRD:04234|Vega:OTTHUMG00000159893	3	3q22.3	phosphatidylinositol-4,5-bisphosphate 3-kinase catalytic subunit beta	hsa00562(Inositol phosphate metabolism)//hsa04012(ErbB signaling pathway)//hsa04014(Ras signaling pathway)//hsa04015(Rap1 signaling pathway)//hsa04022(cGMP-PKG signaling pathway)//hsa04024(cAMP signaling pathway)//hsa04062(Chemokine signaling pathway)//hsa04066(HIF-1 signaling pathway)//hsa04068(FoxO signaling pathway)//hsa04070(Phosphatidylinositol signaling system)//hsa04071(Sphingolipid signal…	GO:0005886(plasma membrane)//GO:0005942(phosphatidylinositol 3-kinase complex)//GO:0045171(intercellular bridge)//GO:0005829(cytosol)//GO:0005730(nucleolus)//GO:0005622(intracellular)//GO:0005634(nucleus)	GO:0035004(phosphatidylinositol 3-kinase activity)//GO:0035005(1-phosphatidylinositol-4-phosphate 3-kinase activity)//GO:0005524(ATP binding)//GO:0043560(insulin receptor substrate binding)//GO:0046934(phosphatidylinositol-4,5-bisphosphate 3-kinase activity)//GO:0016773(phosphotransferase activity, alcohol group as acceptor)//GO:0016301(kinase activity)//GO:0016303(1-phosphatidylinositol-3-kinase…	GO:0006644(phospholipid metabolic process)//GO:0007169(transmembrane receptor protein tyrosine kinase signaling pathway)//GO:0030168(platelet activation)//GO:0010628(positive regulation of gene expression)//GO:2000369(regulation of clathrin-mediated endocytosis)//GO:0016477(cell migration)//GO:0046854(phosphatidylinositol phosphorylation)//GO:0048011(neurotrophin TRK receptor signaling pathway)//…
chr8	43491231	43678106	chr8:43491231-43678106	186875	1	0	0	0	2	1	5.479	3.04301	3.04301	3.04301	5.95916	5.3136								0
chr4	161252792	161252893	chr4:161252792-161252893	101	0	2	0	1	1	1	3.04301	6.35651	3.04301	5.44737	5.13864	5.3136								0
chr20	32249364	32250138	chr20:32249364-32250138	774	2	0	0	0	0	1	6.33913	3.04301	3.04301	3.04301	3.04301	5.3136	chr20	32250090	32253425	ENSG00000149609	C20orf144	+	protein_coding	48	128864	dJ63M2.6	HGNC:HGNC:16137|Ensembl:ENSG00000149609|HPRD:12749|Vega:OTTHUMG00000032263	20	20q11.22	chromosome 20 open reading frame 144
chr20	32249364	32250138	chr20:32249364-32250138	774	2	0	0	0	0	1	6.33913	3.04301	3.04301	3.04301	3.04301	5.3136	chr20	32244893	32262269	ENSG00000125967	NECAB3	-	protein_coding	774	63941	APBA2BP|EFCBP3|NIP1|STIP3|SYTIP2|XB51|dJ63M2.4|dJ63M2.5	MIM:612478|HGNC:HGNC:15851|Ensembl:ENSG00000125967|HPRD:07168|Vega:OTTHUMG00000032264	20	20q11.22	N-terminal EF-hand calcium binding protein 3		GO:0005789(endoplasmic reticulum membrane)//GO:0005634(nucleus)//GO:0000137(Golgi cis cisterna)//GO:0005737(cytoplasm)	GO:0005515(protein binding)//GO:0005509(calcium ion binding)	GO:0019538(protein metabolic process)//GO:0009306(protein secretion)//GO:0042984(regulation of amyloid precursor protein biosynthetic process)
chr10	108172663	108172953	chr10:108172663-108172953	290	0	0	2	0	0	0	3.04301	3.04301	6.21335	3.04301	3.04301	3.04301								0
chr16	30529388	30529933	chr16:30529388-30529933	545	0	1	0	0	0	0	3.04301	5.49478	3.04301	3.04301	3.04301	3.04301	chr16	30483979	30534506	ENSG00000005844	ITGAL	+	protein_coding	545	3683	CD11A|LFA-1|LFA1A	MIM:153370|HGNC:HGNC:6148|Ensembl:ENSG00000005844|HPRD:01079|Vega:OTTHUMG00000176964	16	16p11.2	integrin subunit alpha L	hsa04015(Rap1 signaling pathway)//hsa04514(Cell adhesion molecules (CAMs))//hsa04650(Natural killer cell mediated cytotoxicity)//hsa04670(Leukocyte transendothelial migration)//hsa04810(Regulation of actin cytoskeleton)//hsa05144(Malaria)//hsa05150(Staphylococcus aureus infection)//hsa05166(HTLV-I infection)//hsa05169(Epstein-Barr virus infection)//hsa05323(Rheumatoid arthritis)//hsa05416(Viral m…	GO:0001772(immunological synapse)//GO:0016021(integral component of membrane)//GO:0070062(extracellular exosome)//GO:0005886(plasma membrane)//GO:0009986(cell surface)//GO:0016020(membrane)//GO:0009897(external side of plasma membrane)//GO:0008305(integrin complex)//GO:0034687(integrin alphaL-beta2 complex)//GO:0005911(cell-cell junction)	GO:0032403(protein complex binding)//GO:0030369(ICAM-3 receptor activity)//GO:0046982(protein heterodimerization activity)//GO:0050839(cell adhesion molecule binding)//GO:0046872(metal ion binding)//GO:0005515(protein binding)	GO:0050798(activated T cell proliferation)//GO:0007159(leukocyte cell-cell adhesion)//GO:0042102(positive regulation of T cell proliferation)//GO:0007157(heterophilic cell-cell adhesion via plasma membrane cell adhesion molecules)//GO:0050850(positive regulation of calcium-mediated signaling)//GO:0007596(blood coagulation)//GO:0007155(cell adhesion)//GO:0050900(leukocyte migration)//GO:0006954(in…
chr8	95558082	95558247	chr8:95558082-95558247	165	2	5	0	2	8	1	6.33913	7.58863	3.04301	6.30424	7.80818	5.3136	chr8	95499921	95565757	ENSG00000164944	KIAA1429	-	protein_coding	165	25962	MSTP054|fSAP121	MIM:616447|HGNC:HGNC:24500|Ensembl:ENSG00000164944|HPRD:10889|Vega:OTTHUMG00000164426	8	8q22.1	KIAA1429		GO:0005654(nucleoplasm)//GO:0016607(nuclear speck)//GO:0036396(MIS complex)	GO:0044822(poly(A) RNA binding)	GO:0006397(mRNA processing)//GO:0008380(RNA splicing)//GO:0080009(mRNA methylation)
chr2	101568596	101569007	chr2:101568596-101569007	411	1	2	5	6	3	1	5.479	6.35651	7.43578	7.78523	6.47896	5.3136	chr2	101436614	101613291	ENSG00000170485	NPAS2	+	protein_coding	411	4862	MOP4|PASD4|bHLHe9	MIM:603347|HGNC:HGNC:7895|Ensembl:ENSG00000170485|HPRD:09137|Vega:OTTHUMG00000130675	2	2q11.2	neuronal PAS domain protein 2	hsa04710(Circadian rhythm)	GO:0005654(nucleoplasm)//GO:0005667(transcription factor complex)//GO:0005634(nucleus)//GO:0005737(cytoplasm)//GO:0005829(cytosol)	GO:0046983(protein dimerization activity)//GO:0003700(transcription factor activity, sequence-specific DNA binding)//GO:0001047(core promoter binding)//GO:0051879(Hsp90 protein binding)//GO:0046872(metal ion binding)//GO:0005515(protein binding)//GO:0003677(DNA binding)	GO:0044255(cellular lipid metabolic process)//GO:0032922(circadian regulation of gene expression)//GO:2001020(regulation of response to DNA damage stimulus)//GO:0051775(response to redox state)//GO:0006974(cellular response to DNA damage stimulus)//GO:0045739(positive regulation of DNA repair)//GO:0006351(transcription, DNA-templated)//GO:0044281(small molecule metabolic process)//GO:0060548(nega…
chr8	94678568	94678855	chr8:94678568-94678855	287	1	0	0	0	0	0	5.479	3.04301	3.04301	3.04301	3.04301	3.04301								0
chr17	75512771	75513266	chr17:75512771-75513266	495	0	1	1	2	1	1	3.04301	5.49478	5.36531	6.30424	5.13864	5.3136								0
chr2	86499912	86500260	chr2:86499912-86500260	348	0	1	0	0	4	0	3.04301	5.49478	3.04301	3.04301	6.86028	3.04301	chr2	86441116	86565206	ENSG00000068615	REEP1	-	protein_coding	348	65055	C2orf23|HMN5B|SPG31|Yip2a	MIM:609139|HGNC:HGNC:25786|Ensembl:ENSG00000068615|HPRD:07810|Vega:OTTHUMG00000130205	2	2p11.2	receptor accessory protein 1		GO:0016021(integral component of membrane)//GO:0016020(membrane)//GO:0005789(endoplasmic reticulum membrane)//GO:0005783(endoplasmic reticulum)//GO:0031966(mitochondrial membrane)//GO:0005737(cytoplasm)	GO:0008017(microtubule binding)//GO:0005515(protein binding)//GO:0031849(olfactory receptor binding)	GO:0051205(protein insertion into membrane)//GO:0032386(regulation of intracellular transport)//GO:0071786(endoplasmic reticulum tubular network organization)
chr14	74180797	74181007	chr14:74180797-74181007	210	0	2	1	0	1	0	3.04301	6.35651	5.36531	3.04301	5.13864	3.04301	chr14	74178494	74181128	ENSG00000176903	PNMA1	-	protein_coding	210	9240	MA1	MIM:604010|HGNC:HGNC:9158|Ensembl:ENSG00000176903|HPRD:04926|Vega:OTTHUMG00000169183	14	14q24.3	paraneoplastic Ma antigen 1		GO:0005730(nucleolus)//GO:0005925(focal adhesion)//GO:0005737(cytoplasm)	GO:0005515(protein binding)	GO:0043065(positive regulation of apoptotic process)//GO:0002437(inflammatory response to antigenic stimulus)
chr3	139205535	143577077	chr3:139205535-143577077	4371542	0	0	1	0	0	0	3.04301	3.04301	5.36531	3.04301	3.04301	3.04301	chr3	142838173	142841800	ENSG00000175040	CHST2	+	protein_coding	3627	9435	C6ST|GST-2|GST2|Gn6ST-1|HEL-S-75|glcNAc6ST-1	MIM:603798|HGNC:HGNC:1970|Ensembl:ENSG00000175040|HPRD:04814|Vega:OTTHUMG00000159351	3	3q24	carbohydrate (N-acetylglucosamine-6-O) sulfotransferase 2	hsa00533(Glycosaminoglycan biosynthesis - keratan sulfate)	GO:0016021(integral component of membrane)//GO:0031228(intrinsic component of Golgi membrane)//GO:0000139(Golgi membrane)//GO:0005802(trans-Golgi network)	GO:0001517(N-acetylglucosamine 6-O-sulfotransferase activity)//GO:0008146(sulfotransferase activity)	GO:0006790(sulfur compound metabolic process)//GO:0044281(small molecule metabolic process)//GO:0006044(N-acetylglucosamine metabolic process)//GO:0042339(keratan sulfate metabolic process)//GO:0006954(inflammatory response)//GO:0018146(keratan sulfate biosynthetic process)//GO:0005975(carbohydrate metabolic process)//GO:0007275(multicellular organism development)//GO:0030203(glycosaminoglycan me…
chr3	139205535	143577077	chr3:139205535-143577077	4371542	0	0	1	0	0	0	3.04301	3.04301	5.36531	3.04301	3.04301	3.04301	chr3	139236276	139258671	ENSG00000114115	RBP1	-	protein_coding	22395	5947	CRABP-I|CRBP|CRBP1|CRBPI|RBPC	MIM:180260|HGNC:HGNC:9919|Ensembl:ENSG00000114115|HPRD:07036|Vega:OTTHUMG00000155751	3	3q23	retinol binding protein 1		GO:0005654(nucleoplasm)//GO:0044297(cell body)//GO:0005737(cytoplasm)//GO:0005829(cytosol)	GO:0008289(lipid binding)//GO:0019841(retinol binding)//GO:0005215(transporter activity)//GO:0016918(retinal binding)//GO:0005501(retinoid binding)	GO:0044281(small molecule metabolic process)//GO:0030852(regulation of granulocyte differentiation)//GO:0006775(fat-soluble vitamin metabolic process)//GO:0042572(retinol metabolic process)//GO:0002138(retinoic acid biosynthetic process)//GO:0006776(vitamin A metabolic process)//GO:0033189(response to vitamin A)//GO:0007603(phototransduction, visible light)//GO:0006810(transport)//GO:0001523(reti…
chr3	139205535	143577077	chr3:139205535-143577077	4371542	0	0	1	0	0	0	3.04301	3.04301	5.36531	3.04301	3.04301	3.04301	chr3	140396881	140419992	ENSG00000155890	TRIM42	+	protein_coding	23111	287015	PPP1R40|T4A1	HGNC:HGNC:19014|Ensembl:ENSG00000155890|HPRD:15559|Vega:OTTHUMG00000160170	3	3q23	tripartite motif containing 42		GO:0005622(intracellular)	GO:0008270(zinc ion binding)//GO:0005515(protein binding)
chr3	139205535	143577077	chr3:139205535-143577077	4371542	0	0	1	0	0	0	3.04301	3.04301	5.36531	3.04301	3.04301	3.04301	chr3	140660672	140698775	ENSG00000114120	SLC25A36	+	protein_coding	38103	55186	PNC2	MIM:616149|HGNC:HGNC:25554|Ensembl:ENSG00000114120|HPRD:07688|Vega:OTTHUMG00000160260	3	3q23	solute carrier family 25 member 36		GO:0016021(integral component of membrane)//GO:0005739(mitochondrion)//GO:0005743(mitochondrial inner membrane)	GO:0003735(structural constituent of ribosome)//GO:0015218(pyrimidine nucleotide transmembrane transporter activity)	GO:0006864(pyrimidine nucleotide transport)//GO:0006412(translation)//GO:0007005(mitochondrion organization)//GO:0000002(mitochondrial genome maintenance)//GO:0055085(transmembrane transport)//GO:0006810(transport)//GO:0051881(regulation of mitochondrial membrane potential)
chr3	139205535	143577077	chr3:139205535-143577077	4371542	0	0	1	0	0	0	3.04301	3.04301	5.36531	3.04301	3.04301	3.04301	chr3	140947568	141013748	ENSG00000155893	ACPL2	+	protein_coding	66180
chr3	139205535	143577077	chr3:139205535-143577077	4371542	0	0	1	0	0	0	3.04301	3.04301	5.36531	3.04301	3.04301	3.04301	chr3	141457046	141466402	ENSG00000114125	RNF7	+	protein_coding	9356	9616	CKBBP1|ROC2|SAG	MIM:603863|HGNC:HGNC:10070|HPRD:04840	3	3q22-q24	ring finger protein 7	hsa04120(Ubiquitin mediated proteolysis)	GO:0043224(nuclear SCF ubiquitin ligase complex)//GO:0080008(Cul4-RING E3 ubiquitin ligase complex)//GO:0031463(Cul3-RING ubiquitin ligase complex)//GO:0031462(Cul2-RING ubiquitin ligase complex)//GO:0005654(nucleoplasm)//GO:0031466(Cul5-RING ubiquitin ligase complex)//GO:0005634(nucleus)//GO:0005737(cytoplasm)//GO:0031467(Cul7-RING ubiquitin ligase complex)	GO:0008270(zinc ion binding)//GO:0097602(cullin family protein binding)//GO:0005507(copper ion binding)//GO:0005515(protein binding)//GO:0061630(ubiquitin protein ligase activity)//GO:0019788(NEDD8 transferase activity)	GO:0051775(response to redox state)//GO:0042787(protein ubiquitination involved in ubiquitin-dependent protein catabolic process)//GO:0031146(SCF-dependent proteasomal ubiquitin-dependent protein catabolic process)//GO:0045116(protein neddylation)
chr3	139205535	143577077	chr3:139205535-143577077	4371542	0	0	1	0	0	0	3.04301	3.04301	5.36531	3.04301	3.04301	3.04301	chr3	141496990	141537332	ENSG00000114124	GRK7	+	protein_coding	40342	131890	GPRK7	MIM:606987|HGNC:HGNC:17031|HPRD:07378	3	3q24	G protein-coupled receptor kinase 7	hsa04062(Chemokine signaling pathway)//hsa04144(Endocytosis)//hsa04744(Phototransduction)	GO:0097381(photoreceptor disc membrane)	GO:0004703(G-protein coupled receptor kinase activity)//GO:0005524(ATP binding)//GO:0050254(rhodopsin kinase activity)	GO:0016056(rhodopsin mediated signaling pathway)//GO:0046777(protein autophosphorylation)//GO:0022400(regulation of rhodopsin mediated signaling pathway)//GO:0007601(visual perception)//GO:0007603(phototransduction, visible light)
chr3	139205535	143577077	chr3:139205535-143577077	4371542	0	0	1	0	0	0	3.04301	3.04301	5.36531	3.04301	3.04301	3.04301	chr3	141594966	141645356	ENSG00000069849	ATP1B3	+	protein_coding	50390	483	ATPB-3|CD298	MIM:601867|HGNC:HGNC:806|Ensembl:ENSG00000069849|HPRD:03521|Vega:OTTHUMG00000159081	3	3q23	ATPase Na+/K+ transporting subunit beta 3	hsa04022(cGMP-PKG signaling pathway)//hsa04024(cAMP signaling pathway)//hsa04260(Cardiac muscle contraction)//hsa04261(Adrenergic signaling in cardiomyocytes)//hsa04911(Insulin secretion)//hsa04918(Thyroid hormone synthesis)//hsa04919(Thyroid hormone signaling pathway)//hsa04960(Aldosterone-regulated sodium reabsorption)//hsa04961(Endocrine and other factor-regulated calcium reabsorption)//hsa049…	GO:0042470(melanosome)//GO:0005886(plasma membrane)//GO:0070062(extracellular exosome)//GO:0005901(caveola)//GO:0005890(sodium:potassium-exchanging ATPase complex)	GO:0001671(ATPase activator activity)//GO:0005391(sodium:potassium-exchanging ATPase activity)//GO:0051117(ATPase binding)	GO:0036376(sodium ion export from cell)//GO:0086009(membrane repolarization)//GO:0050900(leukocyte migration)//GO:0034220(ion transmembrane transport)//GO:0010107(potassium ion import)//GO:0032781(positive regulation of ATPase activity)//GO:1903278(positive regulation of sodium ion export from cell)//GO:0006813(potassium ion transport)//GO:0072659(protein localization to plasma membrane)//GO:1901…
chr3	139205535	143577077	chr3:139205535-143577077	4371542	0	0	1	0	0	0	3.04301	3.04301	5.36531	3.04301	3.04301	3.04301	chr3	141882414	141944449	ENSG00000175066	GK5	-	protein_coding	62035	256356	-	HGNC:HGNC:28635|Ensembl:ENSG00000175066|HPRD:14612|Vega:OTTHUMG00000133572	3	3q23	glycerol kinase 5 (putative)		GO:0005737(cytoplasm)	GO:0005524(ATP binding)//GO:0016773(phosphotransferase activity, alcohol group as acceptor)//GO:0004370(glycerol kinase activity)	GO:0016310(phosphorylation)//GO:0005975(carbohydrate metabolic process)//GO:0019563(glycerol catabolic process)
chr3	139205535	143577077	chr3:139205535-143577077	4371542	0	0	1	0	0	0	3.04301	3.04301	5.36531	3.04301	3.04301	3.04301	chr3	142668006	142682178	ENSG00000188582	PAQR9	-	protein_coding	14172	344838	-	MIM:614580|HGNC:HGNC:30131|Ensembl:ENSG00000188582|HPRD:17821|Vega:OTTHUMG00000159313	3	3q23	progestin and adipoQ receptor family member IX		GO:0016021(integral component of membrane)//GO:0005886(plasma membrane)	GO:0003707(steroid hormone receptor activity)//GO:0005496(steroid binding)	GO:0043401(steroid hormone mediated signaling pathway)//GO:0048545(response to steroid hormone)
chr3	139205535	143577077	chr3:139205535-143577077	4371542	0	0	1	0	0	0	3.04301	3.04301	5.36531	3.04301	3.04301	3.04301	chr3	139279022	139396859	ENSG00000163864	NMNAT3	-	protein_coding	117837	349565	FKSG76|PNAT-3|PNAT3	MIM:608702|HGNC:HGNC:20989|Ensembl:ENSG00000163864|HPRD:16370|Vega:OTTHUMG00000159951	3	3q23	nicotinamide nucleotide adenylyltransferase 3	hsa00760(Nicotinate and nicotinamide metabolism)//	GO:0005739(mitochondrion)//GO:0005829(cytosol)	GO:0004515(nicotinate-nucleotide adenylyltransferase activity)//GO:0005524(ATP binding)//GO:0000309(nicotinamide-nucleotide adenylyltransferase activity)//GO:0016779(nucleotidyltransferase activity)	GO:0044281(small molecule metabolic process)//GO:0009435(NAD biosynthetic process)//GO:0034628('de novo' NAD biosynthetic process from aspartate)//GO:0009611(response to wounding)//GO:0019674(NAD metabolic process)//GO:0006767(water-soluble vitamin metabolic process)//GO:0006766(vitamin metabolic process)
chr3	139205535	143577077	chr3:139205535-143577077	4371542	0	0	1	0	0	0	3.04301	3.04301	5.36531	3.04301	3.04301	3.04301	chr3	139654027	140296239	ENSG00000158258	CLSTN2	+	protein_coding	642212	64084	ALC-GAMMA|CDHR13|CS2|CSTN2|alcagamma	MIM:611323|HGNC:HGNC:17448|Ensembl:ENSG00000158258|HPRD:13077	3	3q23	calsyntenin 2		GO:0016021(integral component of membrane)//GO:0009986(cell surface)//GO:0005789(endoplasmic reticulum membrane)//GO:0097481(neuronal postsynaptic density)//GO:0000139(Golgi membrane)//GO:0045211(postsynaptic membrane)	GO:0005509(calcium ion binding)	GO:0007156(homophilic cell adhesion via plasma membrane adhesion molecules)//GO:0051965(positive regulation of synapse assembly)//GO:0050806(positive regulation of synaptic transmission)
chr3	139205535	143577077	chr3:139205535-143577077	4371542	0	0	1	0	0	0	3.04301	3.04301	5.36531	3.04301	3.04301	3.04301	chr3	140770244	140867453	ENSG00000175093	SPSB4	+	protein_coding	97209	92369	SSB-4|SSB4	MIM:611660|HGNC:HGNC:30630|Ensembl:ENSG00000175093|HPRD:18108|Vega:OTTHUMG00000160223	3	3q23	splA/ryanodine receptor domain and SOCS box containing 4		GO:0005737(cytoplasm)	GO:0005515(protein binding)	GO:0035556(intracellular signal transduction)//GO:0016567(protein ubiquitination)
chr3	139205535	143577077	chr3:139205535-143577077	4371542	0	0	1	0	0	0	3.04301	3.04301	5.36531	3.04301	3.04301	3.04301	chr3	141043055	141168634	ENSG00000177311	ZBTB38	+	protein_coding	125579	253461	CIBZ|PPP1R171|ZNF921	MIM:612218|HGNC:HGNC:26636	3	3q23	zinc finger and BTB domain containing 38		GO:0005634(nucleus)//GO:0072562(blood microparticle)//GO:0005694(chromosome)	GO:0003676(nucleic acid binding)//GO:0042803(protein homodimerization activity)//GO:0003700(transcription factor activity, sequence-specific DNA binding)//GO:0008327(methyl-CpG binding)//GO:0046872(metal ion binding)//GO:0005515(protein binding)	GO:0045892(negative regulation of transcription, DNA-templated)//GO:0006275(regulation of DNA replication)//GO:0006351(transcription, DNA-templated)//GO:0045944(positive regulation of transcription from RNA polymerase II promoter)//GO:0006974(cellular response to DNA damage stimulus)
chr3	139205535	143577077	chr3:139205535-143577077	4371542	0	0	1	0	0	0	3.04301	3.04301	5.36531	3.04301	3.04301	3.04301	chr3	141205889	141334184	ENSG00000155903	RASA2	+	protein_coding	128295	5922	GAP1M	MIM:601589|HGNC:HGNC:9872|Ensembl:ENSG00000155903|Vega:OTTHUMG00000160221	3	3q22-q23	RAS p21 protein activator 2	hsa04010(MAPK signaling pathway)//hsa04014(Ras signaling pathway)//hsa05203(Viral carcinogenesis)	GO:0005622(intracellular)//GO:0031235(intrinsic component of the cytoplasmic side of the plasma membrane)//GO:0048471(perinuclear region of cytoplasm)//GO:0005737(cytoplasm)//GO:0005829(cytosol)	GO:0005096(GTPase activator activity)//GO:0046872(metal ion binding)	GO:0007411(axon guidance)//GO:0045087(innate immune response)//GO:0008286(insulin receptor signaling pathway)//GO:0000165(MAPK cascade)//GO:0046580(negative regulation of Ras protein signal transduction)//GO:0007173(epidermal growth factor receptor signaling pathway)//GO:0007264(small GTPase mediated signal transduction)//GO:0043547(positive regulation of GTPase activity)//GO:0007265(Ras protein …
chr3	139205535	143577077	chr3:139205535-143577077	4371542	0	0	1	0	0	0	3.04301	3.04301	5.36531	3.04301	3.04301	3.04301	chr3	141663277	141868386	ENSG00000114126	TFDP2	-	protein_coding	205109	7029	DP2	MIM:602160|HGNC:HGNC:11751|Ensembl:ENSG00000114126|HPRD:03696|Vega:OTTHUMG00000164975	3	3q23	transcription factor Dp-2 (E2F dimerization partner 2)	hsa04110(Cell cycle)	GO:0005654(nucleoplasm)//GO:0005667(transcription factor complex)//GO:0005634(nucleus)	GO:0003712(transcription cofactor activity)//GO:0003700(transcription factor activity, sequence-specific DNA binding)//GO:0000981(RNA polymerase II transcription factor activity, sequence-specific DNA binding)//GO:0008134(transcription factor binding)//GO:0005515(protein binding)//GO:0003677(DNA binding)//GO:0019904(protein domain specific binding)	GO:0010467(gene expression)//GO:0006351(transcription, DNA-templated)//GO:0000278(mitotic cell cycle)//GO:0007219(Notch signaling pathway)//GO:0006367(transcription initiation from RNA polymerase II promoter)//GO:0045892(negative regulation of transcription, DNA-templated)//GO:1903506(regulation of nucleic acid-templated transcription)//GO:0006357(regulation of transcription from RNA polymerase I…
chr3	139205535	143577077	chr3:139205535-143577077	4371542	0	0	1	0	0	0	3.04301	3.04301	5.36531	3.04301	3.04301	3.04301	chr3	142025449	142166904	ENSG00000114127	XRN1	-	protein_coding	141455	54464	SEP1	MIM:607994|HGNC:HGNC:30654|Ensembl:ENSG00000114127|HPRD:10470|Vega:OTTHUMG00000159251	3	3q23	5'-3' exoribonuclease 1	hsa03008(Ribosome biogenesis in eukaryotes)//hsa03018(RNA degradation)	GO:0005886(plasma membrane)//GO:0000932(cytoplasmic mRNA processing body)//GO:0016020(membrane)//GO:0005794(Golgi apparatus)//GO:0045111(intermediate filament cytoskeleton)//GO:0005829(cytosol)//GO:0005634(nucleus)//GO:0005737(cytoplasm)	GO:0044822(poly(A) RNA binding)//GO:0003676(nucleic acid binding)//GO:0005515(protein binding)//GO:0004527(exonuclease activity)//GO:0003677(DNA binding)	GO:0071044(histone mRNA catabolic process)//GO:0071028(nuclear mRNA surveillance)//GO:0000956(nuclear-transcribed mRNA catabolic process)//GO:0043488(regulation of mRNA stability)//GO:0010467(gene expression)//GO:0000288(nuclear-transcribed mRNA catabolic process, deadenylation-dependent decay)//GO:0090305(nucleic acid phosphodiester bond hydrolysis)//GO:0016075(rRNA catabolic process)//GO:004392…
chr3	139205535	143577077	chr3:139205535-143577077	4371542	0	0	1	0	0	0	3.04301	3.04301	5.36531	3.04301	3.04301	3.04301	chr3	142168077	142297668	ENSG00000175054	ATR	-	protein_coding	129591	545	FCTCS|FRP1|MEC1|SCKL|SCKL1	MIM:601215|HGNC:HGNC:882|Ensembl:ENSG00000175054|HPRD:08369|Vega:OTTHUMG00000159234	3	3q23	ATR serine/threonine kinase	hsa03460(Fanconi anemia pathway)//hsa04110(Cell cycle)//hsa04115(p53 signaling pathway)//hsa05166(HTLV-I infection)	GO:0001741(XY body)//GO:0005794(Golgi apparatus)//GO:0005694(chromosome)//GO:0000784(nuclear chromosome, telomeric region)//GO:0016605(PML body)//GO:0005654(nucleoplasm)	GO:0032405(MutLalpha complex binding)//GO:0004674(protein serine/threonine kinase activity)//GO:0004672(protein kinase activity)//GO:0016773(phosphotransferase activity, alcohol group as acceptor)//GO:0005524(ATP binding)//GO:0016301(kinase activity)//GO:0032407(MutSalpha complex binding)//GO:0005515(protein binding)//GO:0003677(DNA binding)	GO:0008152(metabolic process)//GO:0016310(phosphorylation)//GO:0090399(replicative senescence)//GO:0043517(positive regulation of DNA damage response, signal transduction by p53 class mediator)//GO:0070198(protein localization to chromosome, telomeric region)//GO:0006260(DNA replication)//GO:0034644(cellular response to UV)//GO:0000077(DNA damage checkpoint)//GO:0097695(establishment of macromole…
chr3	139205535	143577077	chr3:139205535-143577077	4371542	0	0	1	0	0	0	3.04301	3.04301	5.36531	3.04301	3.04301	3.04301	chr3	142315229	142432506	ENSG00000120756	PLS1	+	protein_coding	117277	5357	-	MIM:602734|HGNC:HGNC:9090|Ensembl:ENSG00000120756|HPRD:04110|Vega:OTTHUMG00000159292	3	3q23	plastin 1		GO:0070062(extracellular exosome)//GO:0005903(brush border)//GO:1990357(terminal web)	GO:0005200(structural constituent of cytoskeleton)//GO:0051015(actin filament binding)//GO:0005509(calcium ion binding)	GO:0040018(positive regulation of multicellular organism growth)//GO:0001951(intestinal D-glucose absorption)//GO:0090004(positive regulation of establishment of protein localization to plasma membrane)//GO:0032532(regulation of microvillus length)//GO:1902896(terminal web assembly)
chr3	139205535	143577077	chr3:139205535-143577077	4371542	0	0	1	0	0	0	3.04301	3.04301	5.36531	3.04301	3.04301	3.04301	chr3	142442916	142526730	ENSG00000144935	TRPC1	+	protein_coding	83814	7220	HTRP-1|TRP1	MIM:602343|HGNC:HGNC:12333|Ensembl:ENSG00000144935|HPRD:11894|Vega:OTTHUMG00000159301	3	3q23	transient receptor potential cation channel subfamily C member 1	hsa04724(Glutamatergic synapse)//hsa04726(Serotonergic synapse)//hsa04972(Pancreatic secretion)	GO:0005886(plasma membrane)//GO:0005887(integral component of plasma membrane)//GO:0043235(receptor complex)//GO:0043034(costamere)//GO:0005829(cytosol)//GO:0016323(basolateral plasma membrane)//GO:0030017(sarcomere)//GO:0045121(membrane raft)	GO:0070679(inositol 1,4,5 trisphosphate binding)//GO:0044325(ion channel binding)//GO:0015279(store-operated calcium channel activity)//GO:0005261(cation channel activity)//GO:0005262(calcium channel activity)//GO:0005515(protein binding)	GO:0007411(axon guidance)//GO:0006828(manganese ion transport)//GO:0051281(positive regulation of release of sequestered calcium ion into cytosol)//GO:0061337(cardiac conduction)//GO:0070588(calcium ion transmembrane transport)//GO:1903779(regulation of cardiac conduction)//GO:0055085(transmembrane transport)//GO:0006816(calcium ion transport)//GO:0046541(saliva secretion)//GO:0051592(response to…
chr3	139205535	143577077	chr3:139205535-143577077	4371542	0	0	1	0	0	0	3.04301	3.04301	5.36531	3.04301	3.04301	3.04301	chr3	142683339	142779567	ENSG00000163714	U2SURP	+	protein_coding	96228	23350	SR140|fSAPa	HGNC:HGNC:30855|Ensembl:ENSG00000163714|Vega:OTTHUMG00000159323	3	3q23	U2 snRNP-associated SURP domain containing	hsa03040(Spliceosome)	GO:0005654(nucleoplasm)//GO:0005634(nucleus)	GO:0044822(poly(A) RNA binding)//GO:0000166(nucleotide binding)//GO:0003676(nucleic acid binding)//GO:0005515(protein binding)//GO:0003723(RNA binding)	GO:0006396(RNA processing)
chr3	139205535	143577077	chr3:139205535-143577077	4371542	0	0	1	0	0	0	3.04301	3.04301	5.36531	3.04301	3.04301	3.04301	chr3	142984064	143567373	ENSG00000181804	SLC9A9	-	protein_coding	583309	285195	AUTS16|NHE9	MIM:608396|HGNC:HGNC:20653|Ensembl:ENSG00000181804|HPRD:12226|Vega:OTTHUMG00000159373	3	3q24	solute carrier family 9 member A9		GO:0016021(integral component of membrane)//GO:0031902(late endosome membrane)//GO:0055037(recycling endosome)	GO:0015385(sodium:proton antiporter activity)//GO:0005515(protein binding)	GO:0035725(sodium ion transmembrane transport)//GO:0055085(transmembrane transport)//GO:1902600(hydrogen ion transmembrane transport)//GO:0006885(regulation of pH)//GO:0006811(ion transport)
chr3	139205535	143577077	chr3:139205535-143577077	4371542	0	0	1	0	0	0	3.04301	3.04301	5.36531	3.04301	3.04301	3.04301	chr3	142534764	142608045	ENSG00000163710	PCOLCE2	-	protein_coding	73281	26577	PCPE2	MIM:607064|HGNC:HGNC:8739|Ensembl:ENSG00000163710|HPRD:06139|Vega:OTTHUMG00000159312	3	3q21-q24	procollagen C-endopeptidase enhancer 2		GO:0070062(extracellular exosome)//GO:0005576(extracellular region)	GO:0005518(collagen binding)//GO:0016504(peptidase activator activity)//GO:0008201(heparin binding)	GO:0010952(positive regulation of peptidase activity)
chr2	232511647	232512050	chr2:232511647-232512050	403	0	2	0	0	1	0	3.04301	6.35651	3.04301	3.04301	5.13864	3.04301								0
chr16	1095239	1095390	chr16:1095239-1095390	151	2	0	4	2	2	0	6.33913	3.04301	7.13092	6.30424	5.95916	3.04301								0
chr7	118287455	118287872	chr7:118287455-118287872	417	1	2	4	0	4	0	5.479	6.35651	7.13092	3.04301	6.86028	3.04301								0
chr6	151437787	151438311	chr6:151437787-151438311	524	0	0	1	0	0	0	3.04301	3.04301	5.36531	3.04301	3.04301	3.04301								0
chr14	60667655	60668129	chr14:60667655-60668129	474	0	3	0	0	0	0	3.04301	6.89227	3.04301	3.04301	3.04301	3.04301								0
chr17	79611328	79611518	chr17:79611328-79611518	190	0	0	2	1	0	0	3.04301	3.04301	6.21335	5.44737	3.04301	3.04301	chr17	79523913	79615495	ENSG00000182446	NPLOC4	-	protein_coding	190	55666	NPL4	MIM:606590|HGNC:HGNC:18261|Ensembl:ENSG00000182446|HPRD:06975|Vega:OTTHUMG00000177990	17	17qter	NPL4 homolog, ubiquitin recognition factor	hsa04141(Protein processing in endoplasmic reticulum)	GO:0034098(VCP-NPL4-UFD1 AAA ATPase complex)//GO:0042175(nuclear outer membrane-endoplasmic reticulum membrane network)//GO:0005829(cytosol)//GO:0005783(endoplasmic reticulum)//GO:0005654(nucleoplasm)//GO:0036501(UFD1-NPL4 complex)//GO:0005634(nucleus)	GO:0043130(ubiquitin binding)//GO:0008270(zinc ion binding)//GO:0005515(protein binding)//GO:0031625(ubiquitin protein ligase binding)	GO:0070987(error-free translesion synthesis)//GO:0006511(ubiquitin-dependent protein catabolic process)//GO:0030433(ER-associated ubiquitin-dependent protein catabolic process)//GO:0019985(translesion synthesis)//GO:0007030(Golgi organization)//GO:0006281(DNA repair)//GO:0030970(retrograde protein transport, ER to cytosol)
chr19	11197491	11197724	chr19:11197491-11197724	233	2	2	2	4	4	2	6.33913	6.35651	6.21335	7.22697	6.86028	6.15578								0
chrX	12645162	12645361	chrX:12645162-12645361	199	0	1	0	0	1	1	3.04301	5.49478	3.04301	3.04301	5.13864	5.3136	chrX	12156585	12742642	ENSG00000169933	FRMPD4	+	protein_coding	199	9758	PDZD10|PDZK10	MIM:300838|HGNC:HGNC:29007|Ensembl:ENSG00000169933|HPRD:10011|Vega:OTTHUMG00000021138	X	Xp22.2	FERM and PDZ domain containing 4		GO:0005856(cytoskeleton)//GO:0043197(dendritic spine)	GO:0005546(phosphatidylinositol-4,5-bisphosphate binding)//GO:0005515(protein binding)	GO:0051835(positive regulation of synapse structural plasticity)
chr2	224760674	224761046	chr2:224760674-224761046	372	4	4	0	3	3	2	7.26376	7.28207	3.04301	6.83815	6.47896	6.15578	chr2	224720433	224810104	ENSG00000085449	WDFY1	-	protein_coding	372	57590	FENS-1|WDF1|ZFYVE17	HGNC:HGNC:20451|Ensembl:ENSG00000085449|HPRD:15663|Vega:OTTHUMG00000153370	2	2q36.1	WD repeat and FYVE domain containing 1		GO:0005769(early endosome)//GO:0005634(nucleus)//GO:0005829(cytosol)	GO:0008270(zinc ion binding)//GO:0005515(protein binding)//GO:0005545(1-phosphatidylinositol binding)	GO:0034145(positive regulation of toll-like receptor 4 signaling pathway)//GO:0034141(positive regulation of toll-like receptor 3 signaling pathway)//GO:0008150(biological_process)
chr7	108386023	108386195	chr7:108386023-108386195	172	0	0	2	1	4	1	3.04301	3.04301	6.21335	5.44737	6.86028	5.3136								0
chr5	3207218	3207348	chr5:3207218-3207348	130	1	0	0	0	2	2	5.479	3.04301	3.04301	3.04301	5.95916	6.15578								0
chr7	138709815	138710176	chr7:138709815-138710176	361	0	2	0	0	0	1	3.04301	6.35651	3.04301	3.04301	3.04301	5.3136								0
chrX	117798296	117798378	chrX:117798296-117798378	82	0	1	0	0	2	1	3.04301	5.49478	3.04301	3.04301	5.95916	5.3136	chrX	117629861	117820126	ENSG00000147251	DOCK11	+	protein_coding	82	139818	ACG|ZIZ2|bB128O4.1	MIM:300681|HGNC:HGNC:23483|Ensembl:ENSG00000147251|HPRD:06492|Vega:OTTHUMG00000022256	X	Xq24	dedicator of cytokinesis 11		GO:0005622(intracellular)//GO:0005829(cytosol)	GO:0005089(Rho guanyl-nucleotide exchange factor activity)//GO:0005515(protein binding)//GO:0005085(guanyl-nucleotide exchange factor activity)//GO:0017048(Rho GTPase binding)	GO:0007596(blood coagulation)//GO:0007264(small GTPase mediated signal transduction)//GO:0043547(positive regulation of GTPase activity)
chr13	24710927	24711345	chr13:24710927-24711345	418	0	1	0	0	1	0	3.04301	5.49478	3.04301	3.04301	5.13864	3.04301	chr13	24553839	24895169	ENSG00000273167	RP11-307N16.6	+	protein_coding	418
chr13	24710927	24711345	chr13:24710927-24711345	418	0	1	0	0	1	0	3.04301	5.49478	3.04301	3.04301	5.13864	3.04301	chr13	24553944	24881212	ENSG00000182957	SPATA13	+	protein_coding	418	221178	ARHGEF29|ASEF2	MIM:613324|HGNC:HGNC:23222|Ensembl:ENSG00000182957|Ensembl:ENSG00000228741|HPRD:15427|Vega:OTTHUMG00000016578	13	13q12.12	spermatogenesis associated 13		GO:0005654(nucleoplasm)//GO:0032587(ruffle membrane)//GO:0030027(lamellipodium)//GO:0005737(cytoplasm)//GO:0030175(filopodium)	GO:0005089(Rho guanyl-nucleotide exchange factor activity)//GO:0005515(protein binding)//GO:0005085(guanyl-nucleotide exchange factor activity)//GO:0030676(Rac guanyl-nucleotide exchange factor activity)	GO:0030334(regulation of cell migration)//GO:0016477(cell migration)//GO:0043547(positive regulation of GTPase activity)//GO:0046847(filopodium assembly)//GO:0030032(lamellipodium assembly)//GO:0035023(regulation of Rho protein signal transduction)
chr5	176360632	176360766	chr5:176360632-176360766	134	2	1	2	1	5	3	6.33913	5.49478	6.21335	5.44737	7.1616	6.68405	chr5	176332006	176449634	ENSG00000087206	UIMC1	-	protein_coding	134	51720	RAP80|X2HRIP110	MIM:609433|HGNC:HGNC:30298|Ensembl:ENSG00000087206|HPRD:11482|Vega:OTTHUMG00000130852	5	5q35.2	ubiquitin interaction motif containing 1		GO:0005654(nucleoplasm)//GO:0005634(nucleus)//GO:0070531(BRCA1-A complex)	GO:0042393(histone binding)//GO:0070530(K63-linked polyubiquitin binding)//GO:0005515(protein binding)	GO:0031572(G2 DNA damage checkpoint)//GO:0070537(histone H2A K63-linked deubiquitination)//GO:0045739(positive regulation of DNA repair)//GO:0006303(double-strand break repair via nonhomologous end joining)//GO:0006351(transcription, DNA-templated)//GO:0010212(response to ionizing radiation)//GO:0000724(double-strand break repair via homologous recombination)//GO:0006302(double-strand break repai…
chr7	28706074	28706453	chr7:28706074-28706453	379	1	0	0	0	0	0	5.479	3.04301	3.04301	3.04301	3.04301	3.04301	chr7	28338940	28865511	ENSG00000146592	CREB5	+	protein_coding	379	9586	CRE-BPA|CREB-5	HGNC:HGNC:16844|Ensembl:ENSG00000146592|HPRD:09896|Vega:OTTHUMG00000097081	7	7p15.1	cAMP responsive element binding protein 5	hsa04022(cGMP-PKG signaling pathway)//hsa04024(cAMP signaling pathway)//hsa04151(PI3K-Akt signaling pathway)//hsa04152(AMPK signaling pathway)//	GO:0005634(nucleus)//GO:0070062(extracellular exosome)	GO:0043565(sequence-specific DNA binding)//GO:0003676(nucleic acid binding)//GO:0046872(metal ion binding)//GO:0005515(protein binding)//GO:0003700(transcription factor activity, sequence-specific DNA binding)	GO:0006366(transcription from RNA polymerase II promoter)//GO:0045893(positive regulation of transcription, DNA-templated)
chr16	62232501	62232636	chr16:62232501-62232636	135	3	4	0	1	4	2	6.87429	7.28207	3.04301	5.44737	6.86028	6.15578								0
chr3	99646239	99646626	chr3:99646239-99646626	387	1	2	0	4	2	0	5.479	6.35651	3.04301	7.22697	5.95916	3.04301	chr3	99536678	99897447	ENSG00000184220	CMSS1	+	protein_coding	387	84319	C3orf26	HGNC:HGNC:28666|Ensembl:ENSG00000184220|HPRD:11351|Vega:OTTHUMG00000159054	3	3q12.1	cms1 ribosomal small subunit homolog (yeast)			GO:0044822(poly(A) RNA binding)
chr3	99646239	99646626	chr3:99646239-99646626	387	1	2	0	4	2	0	5.479	6.35651	3.04301	7.22697	5.95916	3.04301	chr3	99548985	99833357	ENSG00000168386	FILIP1L	-	protein_coding	387	11259	DOC-1|DOC1|GIP130|GIP90	MIM:612993|HGNC:HGNC:24589|Ensembl:ENSG00000168386|HPRD:16832|Vega:OTTHUMG00000159055	3	3q12.1	filamin A interacting protein 1-like		GO:0016020(membrane)//GO:0005634(nucleus)//GO:0005737(cytoplasm)	GO:0003674(molecular_function)	GO:0008150(biological_process)
chr2	123842719	123842887	chr2:123842719-123842887	168	0	1	3	0	2	1	3.04301	5.49478	6.74388	3.04301	5.95916	5.3136								0
chr21	9484281	9484382	chr21:9484281-9484382	101	1	3	1	3	1	0	5.479	6.89227	5.36531	6.83815	5.13864	3.04301								0
chr6	21731064	21731225	chr6:21731064-21731225	161	0	0	1	0	0	0	3.04301	3.04301	5.36531	3.04301	3.04301	3.04301								0
chr7	19119842	19120361	chr7:19119842-19120361	519	1	0	0	1	1	1	5.479	3.04301	3.04301	5.44737	5.13864	5.3136	chr7	19060614	19157295	ENSG00000122691	TWIST1	-	protein_coding	519	7291	ACS3|BPES2|BPES3|CRS|CRS1|CSO|SCS|TWIST|bHLHa38	MIM:601622|HGNC:HGNC:12428|Ensembl:ENSG00000122691|HPRD:03374|Vega:OTTHUMG00000090821	7	7p21.2	twist family bHLH transcription factor 1	hsa05205(Proteoglycans in cancer)	GO:0005634(nucleus)	GO:0070888(E-box binding)//GO:0019904(protein domain specific binding)//GO:0042803(protein homodimerization activity)//GO:0000981(RNA polymerase II transcription factor activity, sequence-specific DNA binding)//GO:0046982(protein heterodimerization activity)//GO:0043425(bHLH transcription factor binding)//GO:0008134(transcription factor binding)//GO:0046983(protein dimerization activity)//GO:0005…	GO:0071363(cellular response to growth factor stimulus)//GO:0007517(muscle organ development)//GO:0060021(palate development)//GO:0043066(negative regulation of apoptotic process)//GO:0010628(positive regulation of gene expression)//GO:0030500(regulation of bone mineralization)//GO:0048511(rhythmic process)//GO:0032000(positive regulation of fatty acid beta-oxidation)//GO:0000122(negative regulat…
chr7	66931472	66931582	chr7:66931472-66931582	110	0	1	0	4	1	0	3.04301	5.49478	3.04301	7.22697	5.13864	3.04301								0
chr5	155612113	155612793	chr5:155612113-155612793	680	0	0	1	2	0	1	3.04301	3.04301	5.36531	6.30424	3.04301	5.3136	chr5	155297354	156194799	ENSG00000170624	SGCD	+	protein_coding	680	6444	35DAG|CMD1L|DAGD|SG-delta|SGCDP|SGD	MIM:601411|HGNC:HGNC:10807|Ensembl:ENSG00000170624|HPRD:03246|Vega:OTTHUMG00000163445	5	5q33.3	sarcoglycan delta	hsa05410(Hypertrophic cardiomyopathy (HCM))//hsa05412(Arrhythmogenic right ventricular cardiomyopathy (ARVC))//hsa05414(Dilated cardiomyopathy)//hsa05416(Viral myocarditis)	GO:0005886(plasma membrane)//GO:0016021(integral component of membrane)//GO:0016012(sarcoglycan complex)//GO:0042383(sarcolemma)//GO:0016010(dystrophin-associated glycoprotein complex)//GO:0005856(cytoskeleton)//GO:0005737(cytoplasm)		GO:0048738(cardiac muscle tissue development)//GO:0061024(membrane organization)//GO:0007517(muscle organ development)//GO:0060047(heart contraction)//GO:0055001(muscle cell development)
chr17	51043788	51044020	chr17:51043788-51044020	232	0	2	1	2	1	0	3.04301	6.35651	5.36531	6.30424	5.13864	3.04301								0
chr1	6449472	6449755	chr1:6449472-6449755	283	0	0	2	0	0	0	3.04301	3.04301	6.21335	3.04301	3.04301	3.04301	chr1	6324329	6454451	ENSG00000097021	ACOT7	-	protein_coding	283	11332	ACH1|ACT|BACH|CTE-II|LACH|LACH1|hBACH	MIM:602587|HGNC:HGNC:24157|Ensembl:ENSG00000097021|HPRD:12517|Vega:OTTHUMG00000001295	1	1p36	acyl-CoA thioesterase 7	hsa00062(Fatty acid elongation)//hsa01040(Biosynthesis of unsaturated fatty acids)	GO:0070062(extracellular exosome)//GO:0043005(neuron projection)//GO:0005829(cytosol)//GO:0005739(mitochondrion)//GO:0005654(nucleoplasm)//GO:0044297(cell body)//GO:0005737(cytoplasm)	GO:0016290(palmitoyl-CoA hydrolase activity)//GO:0042803(protein homodimerization activity)//GO:0052689(carboxylic ester hydrolase activity)//GO:0000062(fatty-acyl-CoA binding)//GO:0036042(long-chain fatty acyl-CoA binding)//GO:0005515(protein binding)	GO:0044255(cellular lipid metabolic process)//GO:0044281(small molecule metabolic process)//GO:0035338(long-chain fatty-acyl-CoA biosynthetic process)//GO:0019432(triglyceride biosynthetic process)//GO:1900535(palmitic acid biosynthetic process)//GO:0009062(fatty acid catabolic process)//GO:0036114(medium-chain fatty-acyl-CoA catabolic process)//GO:0036116(long-chain fatty-acyl-CoA catabolic proc…
chr20	22531133	22531474	chr20:22531133-22531474	341	0	2	0	0	1	0	3.04301	6.35651	3.04301	3.04301	5.13864	3.04301								0
chr5	58199494	58199877	chr5:58199494-58199877	383	0	1	2	1	0	0	3.04301	5.49478	6.21335	5.44737	3.04301	3.04301								0
chr19	28487037	28487247	chr19:28487037-28487247	210	2	1	3	1	4	0	6.33913	5.49478	6.74388	5.44737	6.86028	3.04301								0
chrX	18578386	18578787	chrX:18578386-18578787	401	0	2	1	0	0	2	3.04301	6.35651	5.36531	3.04301	3.04301	6.15578	chrX	18443703	18671749	ENSG00000008086	CDKL5	+	protein_coding	401	6792	CFAP247|EIEE2|ISSX|STK9	MIM:300203|HGNC:HGNC:11411|Ensembl:ENSG00000008086|HPRD:02190|Vega:OTTHUMG00000021214	X	Xp22	cyclin dependent kinase like 5		GO:0032839(dendrite cytoplasm)//GO:0044294(dendritic growth cone)//GO:0005654(nucleoplasm)//GO:0005634(nucleus)//GO:0032587(ruffle membrane)//GO:0005737(cytoplasm)	GO:0004674(protein serine/threonine kinase activity)//GO:0004672(protein kinase activity)//GO:0004693(cyclin-dependent protein serine/threonine kinase activity)//GO:0005524(ATP binding)//GO:0016301(kinase activity)//GO:0048365(Rac GTPase binding)	GO:0050773(regulation of dendrite development)//GO:0006468(protein phosphorylation)//GO:0051726(regulation of cell cycle)//GO:0043547(positive regulation of GTPase activity)//GO:0046777(protein autophosphorylation)//GO:0001764(neuron migration)//GO:0050775(positive regulation of dendrite morphogenesis)//GO:0045773(positive regulation of axon extension)
chr2	125907094	125907224	chr2:125907094-125907224	130	0	0	1	0	0	0	3.04301	3.04301	5.36531	3.04301	3.04301	3.04301								0
chr20	12149191	12149354	chr20:12149191-12149354	163	0	2	1	0	1	1	3.04301	6.35651	5.36531	3.04301	5.13864	5.3136								0
chr15	102264344	102264742	chr15:102264344-102264742	398	0	3	0	2	2	2	3.04301	6.89227	3.04301	6.30424	5.95916	6.15578	chr15	102193801	102264807	ENSG00000185418	TARSL2	-	protein_coding	398	123283	-	HGNC:HGNC:24728|Ensembl:ENSG00000185418|HPRD:15469|Vega:OTTHUMG00000149869	15	15q26.3	threonyl-tRNA synthetase-like 2	hsa00970(Aminoacyl-tRNA biosynthesis)	GO:0005575(cellular_component)//GO:0005737(cytoplasm)	GO:0005524(ATP binding)//GO:0003674(molecular_function)//GO:0016876(ligase activity, forming aminoacyl-tRNA and related compounds)//GO:0005515(protein binding)//GO:0004829(threonine-tRNA ligase activity)	GO:0043039(tRNA aminoacylation)//GO:0008150(biological_process)//GO:0006435(threonyl-tRNA aminoacylation)
chr6	159112078	159112322	chr6:159112078-159112322	244	0	1	2	0	2	1	3.04301	5.49478	6.21335	3.04301	5.95916	5.3136	chr6	159071046	159185908	ENSG00000164674	SYTL3	+	protein_coding	244	94120	SLP3	HGNC:HGNC:15587|Ensembl:ENSG00000164674|HPRD:15462|Vega:OTTHUMG00000015916	6	6q25.3	synaptotagmin like 3		GO:0070382(exocytic vesicle)//GO:0019897(extrinsic component of plasma membrane)	GO:0017137(Rab GTPase binding)//GO:0019905(syntaxin binding)//GO:0042043(neurexin family protein binding)//GO:0005544(calcium-dependent phospholipid binding)//GO:0030276(clathrin binding)//GO:0005509(calcium ion binding)	GO:0006887(exocytosis)//GO:0006886(intracellular protein transport)
chr12	127658501	127659222	chr12:127658501-127659222	721	1	0	1	0	0	0	5.479	3.04301	5.36531	3.04301	3.04301	3.04301								0
chr20	33544953	33545676	chr20:33544953-33545676	723	1	0	0	0	0	0	5.479	3.04301	3.04301	3.04301	3.04301	3.04301								0
chr1	152640275	152652064	chr1:152640275-152652064	11789	0	1	0	0	0	0	3.04301	5.49478	3.04301	3.04301	3.04301	3.04301	chr1	152647771	152649050	ENSG00000187180	LCE2C	+	protein_coding	1279	353140	LEP11	MIM:612611|HGNC:HGNC:29460|Ensembl:ENSG00000187180|HPRD:13972|Vega:OTTHUMG00000012389	1	1q21.3	late cornified envelope 2C		GO:0001533(cornified envelope)//GO:0005737(cytoplasm)	GO:0005198(structural molecule activity)	GO:0030216(keratinocyte differentiation)//GO:0018149(peptide cross-linking)//GO:0031424(keratinization)
chr1	152640275	152652064	chr1:152640275-152652064	11789	0	1	0	0	0	0	3.04301	5.49478	3.04301	3.04301	3.04301	3.04301	chr1	152647771	152659877	ENSG00000159455	LCE2B	+	protein_coding	4293	26239	LEP10|SPRL1B|XP5	MIM:612610|HGNC:HGNC:16610|Ensembl:ENSG00000159455|HPRD:17260|Vega:OTTHUMG00000012404	1	1q21	late cornified envelope 2B		GO:0001533(cornified envelope)//GO:0005575(cellular_component)//GO:0005737(cytoplasm)	GO:0003674(molecular_function)//GO:0005198(structural molecule activity)	GO:0030216(keratinocyte differentiation)//GO:0018149(peptide cross-linking)//GO:0008544(epidermis development)//GO:0031424(keratinization)
chr12	100692842	100693007	chr12:100692842-100693007	165	0	3	0	1	2	0	3.04301	6.89227	3.04301	5.44737	5.95916	3.04301	chr12	100660918	100735502	ENSG00000136021	SCYL2	+	protein_coding	165	55681	CVAK104	MIM:616365|HGNC:HGNC:19286|Ensembl:ENSG00000136021|HPRD:07642|Vega:OTTHUMG00000170319	12	12q23.1	SCY1-like, kinase-like 2		GO:0010008(endosome membrane)//GO:0030136(clathrin-coated vesicle)//GO:0048471(perinuclear region of cytoplasm)//GO:0005794(Golgi apparatus)	GO:0004672(protein kinase activity)//GO:0005524(ATP binding)//GO:0005515(protein binding)//GO:0005102(receptor binding)	GO:0002092(positive regulation of receptor internalization)//GO:0090090(negative regulation of canonical Wnt signaling pathway)//GO:0006468(protein phosphorylation)//GO:0008333(endosome to lysosome transport)//GO:2000370(positive regulation of clathrin-mediated endocytosis)//GO:2000286(receptor internalization involved in canonical Wnt signaling pathway)
chr4	120835557	120835705	chr4:120835557-120835705	148	2	2	2	1	1	1	6.33913	6.35651	6.21335	5.44737	5.13864	5.3136								0
chr8	121327340	121327713	chr8:121327340-121327713	373	0	1	0	0	2	0	3.04301	5.49478	3.04301	3.04301	5.95916	3.04301	chr8	121072019	121384275	ENSG00000187955	COL14A1	+	protein_coding	373	7373	UND	MIM:120324|HGNC:HGNC:2191|Ensembl:ENSG00000187955|HPRD:00379|Vega:OTTHUMG00000149877	8	8q23	collagen type XIV alpha 1	hsa04974(Protein digestion and absorption)	GO:0070062(extracellular exosome)//GO:0005576(extracellular region)//GO:0005581(collagen trimer)//GO:0005596(collagen type XIV trimer)//GO:0005788(endoplasmic reticulum lumen)//GO:0005614(interstitial matrix)//GO:0005578(proteinaceous extracellular matrix)//GO:0031012(extracellular matrix)//GO:0005615(extracellular space)	GO:0005201(extracellular matrix structural constituent)//GO:0005518(collagen binding)//GO:0030674(protein binding, bridging)//GO:0044822(poly(A) RNA binding)	GO:0022617(extracellular matrix disassembly)//GO:0030198(extracellular matrix organization)//GO:0061050(regulation of cell growth involved in cardiac muscle cell development)//GO:0048873(homeostasis of number of cells within a tissue)//GO:0016337(single organismal cell-cell adhesion)//GO:0030199(collagen fibril organization)//GO:0030574(collagen catabolic process)//GO:0003229(ventricular cardiac …
chr5	108758365	108758577	chr5:108758365-108758577	212	3	1	3	0	3	5	6.87429	5.49478	6.74388	3.04301	6.47896	7.37401								0
chr9	122795138	122795712	chr9:122795138-122795712	574	1	1	3	1	1	6	5.479	5.49478	6.74388	5.44737	5.13864	7.62504								0
chr1	241883129	241883313	chr1:241883129-241883313	184	0	0	2	0	0	0	3.04301	3.04301	6.21335	3.04301	3.04301	3.04301	chr1	241815580	241965435	ENSG00000162843	WDR64	+	protein_coding	184	128025	-	HGNC:HGNC:26570|Ensembl:ENSG00000162843|HPRD:13412	1	1q43	WD repeat domain 64
chr3	98132245	98132304	chr3:98132245-98132304	59	1	2	1	1	1	0	5.479	6.35651	5.36531	5.44737	5.13864	3.04301								0
chr1	106553649	106553919	chr1:106553649-106553919	270	0	1	0	0	0	2	3.04301	5.49478	3.04301	3.04301	3.04301	6.15578								0
chr11	43319009	43319819	chr11:43319009-43319819	810	1	0	1	2	0	0	5.479	3.04301	5.36531	6.30424	3.04301	3.04301								0
chr19	19637963	19638037	chr19:19637963-19638037	74	0	1	0	0	0	0	3.04301	5.49478	3.04301	3.04301	3.04301	3.04301	chr19	19626545	19644285	ENSG00000186010	NDUFA13	+	protein_coding	74	51079	B16.6|CDA016|CGI-39|GRIM-19|GRIM19	MIM:609435|HGNC:HGNC:17194|HPRD:09452	19	19p13.2	NADH:ubiquinone oxidoreductase subunit A13	hsa00190(Oxidative phosphorylation)//	GO:0016021(integral component of membrane)//GO:0070062(extracellular exosome)//GO:0005747(mitochondrial respiratory chain complex I)//GO:0005746(mitochondrial respiratory chain)//GO:0005743(mitochondrial inner membrane)//GO:0005739(mitochondrion)//GO:0005654(nucleoplasm)//GO:0031966(mitochondrial membrane)//GO:0005737(cytoplasm)	GO:0005524(ATP binding)//GO:0008137(NADH dehydrogenase (ubiquinone) activity)//GO:0005515(protein binding)//GO:0003954(NADH dehydrogenase activity)	GO:0045039(protein import into mitochondrial inner membrane)//GO:0032981(mitochondrial respiratory chain complex I assembly)//GO:0045732(positive regulation of protein catabolic process)//GO:0044281(small molecule metabolic process)//GO:2001243(negative regulation of intrinsic apoptotic signaling pathway)//GO:0022904(respiratory electron transport chain)//GO:0072593(reactive oxygen species metabo…
chr19	19637963	19638037	chr19:19637963-19638037	74	0	1	0	0	0	0	3.04301	5.49478	3.04301	3.04301	3.04301	3.04301	chr19	19627036	19648390	ENSG00000250067	YJEFN3	+	protein_coding	74	374887	-	HGNC:HGNC:24785|Ensembl:ENSG00000250067|HPRD:13498|Vega:OTTHUMG00000162251	19	19p13.11	YjeF N-terminal domain containing 3		GO:0005739(mitochondrion)	GO:0052857(NADPHX epimerase activity)//GO:0052856(NADHX epimerase activity)
chr19	19637963	19638037	chr19:19637963-19638037	74	0	1	0	0	0	0	3.04301	5.49478	3.04301	3.04301	3.04301	3.04301	chr19	19627036	19646885	ENSG00000258674	CTC-260F20.3	+	protein_coding	74
chr13	109649624	109649832	chr13:109649624-109649832	208	1	1	1	1	2	1	5.479	5.49478	5.36531	5.44737	5.95916	5.3136	chr13	109248500	109860355	ENSG00000041515	MYO16	+	protein_coding	208	23026	MYAP3|MYR8|Myo16b|NYAP3|PPP1R107	MIM:615479|HGNC:HGNC:29822|Ensembl:ENSG00000041515|HPRD:14795|Vega:OTTHUMG00000017333	13	13q33.3	myosin XVI		GO:0005886(plasma membrane)//GO:0048471(perinuclear region of cytoplasm)//GO:0005829(cytosol)//GO:0005654(nucleoplasm)//GO:0016459(myosin complex)//GO:0005737(cytoplasm)	GO:0005524(ATP binding)//GO:0003774(motor activity)//GO:0019903(protein phosphatase binding)//GO:0051015(actin filament binding)	GO:0021549(cerebellum development)//GO:0008152(metabolic process)//GO:0008285(negative regulation of cell proliferation)//GO:2000134(negative regulation of G1/S transition of mitotic cell cycle)
chr16	8324176	8324450	chr16:8324176-8324450	274	0	1	2	0	1	0	3.04301	5.49478	6.21335	3.04301	5.13864	3.04301								0
chr16	72921677	72921821	chr16:72921677-72921821	144	1	1	0	0	1	2	5.479	5.49478	3.04301	3.04301	5.13864	6.15578	chr16	72816784	73093597	ENSG00000140836	ZFHX3	-	protein_coding	144	463	ATBF1|ATBT|ZNF927	MIM:104155|HGNC:HGNC:777|Ensembl:ENSG00000140836|HPRD:00075|Vega:OTTHUMG00000137599	16	16q22.3	zinc finger homeobox 3	hsa04550(Signaling pathways regulating pluripotency of stem cells)	GO:0043231(intracellular membrane-bounded organelle)//GO:0005667(transcription factor complex)//GO:0005739(mitochondrion)//GO:0016604(nuclear body)//GO:0005730(nucleolus)//GO:0005654(nucleoplasm)//GO:0005634(nucleus)//GO:0005737(cytoplasm)	GO:0008270(zinc ion binding)//GO:0003700(transcription factor activity, sequence-specific DNA binding)//GO:0019899(enzyme binding)//GO:0044212(transcription regulatory region DNA binding)//GO:0003705(transcription factor activity, RNA polymerase II distal enhancer sequence-specific binding)//GO:0001046(core promoter sequence-specific DNA binding)//GO:0005515(protein binding)	GO:0007517(muscle organ development)//GO:0032922(circadian regulation of gene expression)//GO:0045664(regulation of neuron differentiation)//GO:0007420(brain development)//GO:0007050(cell cycle arrest)//GO:0045663(positive regulation of myoblast differentiation)//GO:0006366(transcription from RNA polymerase II promoter)//GO:0045892(negative regulation of transcription, DNA-templated)//GO:0045662(…
chr22	32869896	32870718	chr22:32869896-32870718	822	1	0	0	0	0	0	5.479	3.04301	3.04301	3.04301	3.04301	3.04301	chr22	32870663	32894818	ENSG00000100225	FBXO7	+	protein_coding	55	25793	FBX|FBX07|FBX7|PARK15|PKPS	MIM:605648|HGNC:HGNC:13586|Ensembl:ENSG00000100225|HPRD:07292|Vega:OTTHUMG00000030674	22	22q12.3	F-box protein 7		GO:0043234(protein complex)//GO:0005829(cytosol)//GO:0005739(mitochondrion)//GO:0005634(nucleus)//GO:0005737(cytoplasm)//GO:0000151(ubiquitin ligase complex)	GO:0019901(protein kinase binding)//GO:0004842(ubiquitin-protein transferase activity)//GO:0005515(protein binding)	GO:2000134(negative regulation of G1/S transition of mitotic cell cycle)//GO:0045620(negative regulation of lymphocyte differentiation)//GO:0045736(negative regulation of cyclin-dependent protein serine/threonine kinase activity)//GO:0016567(protein ubiquitination)//GO:0031647(regulation of protein stability)//GO:0006511(ubiquitin-dependent protein catabolic process)//GO:0000422(mitophagy)//GO:00…
chr6	6001336	6001691	chr6:6001336-6001691	355	1	0	0	0	0	0	5.479	3.04301	3.04301	3.04301	3.04301	3.04301	chr6	5998232	6007200	ENSG00000124785	NRN1	-	protein_coding	355	51299	NRN|dJ380B8.2	MIM:607409|HGNC:HGNC:17972|Ensembl:ENSG00000124785|HPRD:07592|Vega:OTTHUMG00000014184	6	6p25.1	neuritin 1		GO:0045202(synapse)//GO:0031225(anchored component of membrane)//GO:0005886(plasma membrane)//GO:0032281(AMPA glutamate receptor complex)//GO:0030054(cell junction)		GO:0007399(nervous system development)
chr18	18637522	18638154	chr18:18637522-18638154	632	0	0	1	1	1	1	3.04301	3.04301	5.36531	5.44737	5.13864	5.3136	chr18	18526867	18691812	ENSG00000067900	ROCK1	-	protein_coding	632	6093	P160ROCK|ROCK-I	MIM:601702|HGNC:HGNC:10251|Ensembl:ENSG00000067900|HPRD:03414|Vega:OTTHUMG00000131723	18	18q11.1	Rho associated coiled-coil containing protein kinase 1	hsa04022(cGMP-PKG signaling pathway)//hsa04024(cAMP signaling pathway)//hsa04062(Chemokine signaling pathway)//hsa04071(Sphingolipid signaling pathway)//hsa04270(Vascular smooth muscle contraction)//hsa04350(TGF-beta signaling pathway)//hsa04360(Axon guidance)//hsa04510(Focal adhesion)//hsa04611(Platelet activation)//hsa04670(Leukocyte transendothelial migration)//hsa04810(Regulation of actin cyt…	GO:0005886(plasma membrane)//GO:0030027(lamellipodium)//GO:0001726(ruffle)//GO:0005829(cytosol)//GO:0005814(centriole)//GO:0000139(Golgi membrane)//GO:0005622(intracellular)//GO:0032059(bleb)//GO:0005856(cytoskeleton)	GO:0017049(GTP-Rho binding)//GO:0004674(protein serine/threonine kinase activity)//GO:0005524(ATP binding)//GO:0004672(protein kinase activity)//GO:0046872(metal ion binding)//GO:0005515(protein binding)	GO:0007249(I-kappaB kinase/NF-kappaB signaling)//GO:0051451(myoblast migration)//GO:0048013(ephrin receptor signaling pathway)//GO:0050901(leukocyte tethering or rolling)//GO:1903140(regulation of establishment of endothelial barrier)//GO:0045616(regulation of keratinocyte differentiation)//GO:0032091(negative regulation of protein binding)//GO:0016525(negative regulation of angiogenesis)//GO:005…
chr6	137451345	137451487	chr6:137451345-137451487	142	1	0	0	0	0	1	5.479	3.04301	3.04301	3.04301	3.04301	5.3136								0
chr19	36624786	36624806	chr19:36624786-36624806	20	1	0	0	2	2	1	5.479	3.04301	3.04301	6.30424	5.95916	5.3136								0
chr11	57862909	57863124	chr11:57862909-57863124	215	1	0	1	0	2	0	5.479	3.04301	5.36531	3.04301	5.95916	3.04301	chr11	57791353	57949088	ENSG00000186509	OR9Q1	+	protein_coding	215	219956	-	HGNC:HGNC:14724|Ensembl:ENSG00000186509|HPRD:17800|Vega:OTTHUMG00000167413	11	11q12.1	olfactory receptor family 9 subfamily Q member 1	hsa04740(Olfactory transduction)	GO:0005886(plasma membrane)//GO:0016021(integral component of membrane)	GO:0004930(G-protein coupled receptor activity)//GO:0005549(odorant binding)//GO:0004984(olfactory receptor activity)	GO:0050911(detection of chemical stimulus involved in sensory perception of smell)//GO:0007186(G-protein coupled receptor signaling pathway)
chr12	79786751	79786762	chr12:79786751-79786762	11	1	0	2	1	1	2	5.479	3.04301	6.21335	5.44737	5.13864	6.15578	chr12	79257773	79845788	ENSG00000067715	SYT1	+	protein_coding	11	6857	P65|SVP65|SYT	MIM:185605|HGNC:HGNC:11509|Ensembl:ENSG00000067715|HPRD:01710|Vega:OTTHUMG00000134326	12	12cen-q21	synaptotagmin 1	hsa04721(Synaptic vesicle cycle)	GO:0061202(clathrin-sculpted gamma-aminobutyric acid transport vesicle membrane)//GO:0016021(integral component of membrane)//GO:0043005(neuron projection)//GO:0042734(presynaptic membrane)//GO:0060076(excitatory synapse)//GO:0031201(SNARE complex)//GO:0005886(plasma membrane)//GO:0060203(clathrin-sculpted glutamate transport vesicle membrane)//GO:0008021(synaptic vesicle)//GO:0042584(chromaffin …	GO:0005546(phosphatidylinositol-4,5-bisphosphate binding)//GO:0048306(calcium-dependent protein binding)//GO:0050750(low-density lipoprotein particle receptor binding)//GO:0005516(calmodulin binding)//GO:0017075(syntaxin-1 binding)//GO:0042802(identical protein binding)//GO:0005545(1-phosphatidylinositol binding)//GO:0000149(SNARE binding)//GO:0001786(phosphatidylserine binding)//GO:0008022(prote…	GO:1903305(regulation of regulated secretory pathway)//GO:0098746(fast, calcium ion-dependent exocytosis of neurotransmitter)//GO:0048278(vesicle docking)//GO:0051260(protein homooligomerization)//GO:0017157(regulation of exocytosis)//GO:0007420(brain development)//GO:0007268(synaptic transmission)//GO:0048488(synaptic vesicle endocytosis)//GO:0005513(detection of calcium ion)//GO:0031340(positiv…
chr22	49144801	49144928	chr22:49144801-49144928	127	1	0	0	0	1	0	5.479	3.04301	3.04301	3.04301	5.13864	3.04301	chr22	48885272	49246724	ENSG00000219438	FAM19A5	+	protein_coding	127	25817	QLLK5208|TAFA-5|TAFA5|UNQ5208	HGNC:HGNC:21592|Ensembl:ENSG00000219438|HPRD:13295|Vega:OTTHUMG00000150308	22	22q13.32	family with sequence similarity 19 (chemokine (C-C motif)-like), member A5		GO:0016021(integral component of membrane)//GO:0005576(extracellular region)
chr12	45119340	45119768	chr12:45119340-45119768	428	0	0	1	0	3	0	3.04301	3.04301	5.36531	3.04301	6.47896	3.04301	chr12	44902058	45315631	ENSG00000184613	NELL2	-	protein_coding	428	4753	NRP2	MIM:602320|HGNC:HGNC:7751|Ensembl:ENSG00000184613|HPRD:11891|Vega:OTTHUMG00000169464	12	12q12	neural EGFL like 2		GO:0016020(membrane)//GO:0030425(dendrite)//GO:0043204(perikaryon)//GO:0005615(extracellular space)//GO:0005737(cytoplasm)	GO:0008201(heparin binding)//GO:0005515(protein binding)//GO:0005080(protein kinase C binding)//GO:0005509(calcium ion binding)//GO:0042802(identical protein binding)	GO:0040008(regulation of growth)//GO:0070050(neuron cellular homeostasis)//GO:0070207(protein homotrimerization)
chr10	44252220	44252606	chr10:44252220-44252606	386	1	0	0	0	5	2	5.479	3.04301	3.04301	3.04301	7.1616	6.15578								0
chr6	170483895	170483920	chr6:170483895-170483920	25	2	0	1	1	0	2	6.33913	3.04301	5.36531	5.44737	3.04301	6.15578								0
chr14	39590418	39590732	chr14:39590418-39590732	314	0	3	1	2	1	0	3.04301	6.89227	5.36531	6.30424	5.13864	3.04301	chr14	39583427	39606177	ENSG00000092208	GEMIN2	+	protein_coding	314	8487	SIP1|SIP1-delta	MIM:602595|HGNC:HGNC:10884|Ensembl:ENSG00000092208|HPRD:03999|Vega:OTTHUMG00000028816	14	14q13	gem nuclear organelle associated protein 2	hsa03013(RNA transport)	GO:0097504(Gemini of coiled bodies)//GO:0032797(SMN complex)//GO:0005829(cytosol)//GO:0034719(SMN-Sm protein complex)//GO:0005681(spliceosomal complex)//GO:0005730(nucleolus)//GO:0005654(nucleoplasm)//GO:0005634(nucleus)//GO:0005737(cytoplasm)	GO:0005515(protein binding)	GO:0000245(spliceosomal complex assembly)//GO:0008380(RNA splicing)//GO:0000387(spliceosomal snRNP assembly)//GO:0010467(gene expression)//GO:0000375(RNA splicing, via transesterification reactions)//GO:0034660(ncRNA metabolic process)//GO:0006397(mRNA processing)
chr1	162054492	162054803	chr1:162054492-162054803	311	0	1	2	1	1	2	3.04301	5.49478	6.21335	5.44737	5.13864	6.15578	chr1	162039564	162353321	ENSG00000198929	NOS1AP	+	protein_coding	311	9722	6330408P19Rik|CAPON	MIM:605551|HGNC:HGNC:16859|Ensembl:ENSG00000198929|HPRD:12023|Vega:OTTHUMG00000024049	1	1q23.3	nitric oxide synthase 1 adaptor protein	hsa04713(Circadian entrainment)	GO:0030018(Z disc)//GO:1990454(L-type voltage-gated calcium channel complex)//GO:0005901(caveola)//GO:0031965(nuclear membrane)//GO:0048471(perinuclear region of cytoplasm)//GO:1902937(inward rectifier potassium channel complex)//GO:0005829(cytosol)//GO:0033017(sarcoplasmic reticulum membrane)//GO:0005739(mitochondrion)//GO:0042383(sarcolemma)//GO:0030315(T-tubule)//GO:0005634(nucleus)	GO:0050998(nitric-oxide synthase binding)//GO:0005515(protein binding)	GO:0010750(positive regulation of nitric oxide mediated signal transduction)//GO:0045429(positive regulation of nitric oxide biosynthetic process)//GO:0098901(regulation of cardiac muscle cell action potential)//GO:0010628(positive regulation of gene expression)//GO:2000170(positive regulation of peptidyl-cysteine S-nitrosylation)//GO:1902261(positive regulation of delayed rectifier potassium cha…
chr10	123123770	123123917	chr10:123123770-123123917	147	1	0	1	0	0	0	5.479	3.04301	5.36531	3.04301	3.04301	3.04301								0
chr2	121451481	121451970	chr2:121451481-121451970	489	1	3	5	2	2	4	5.479	6.89227	7.43578	6.30424	5.95916	7.06989								0
chr15	96218669	96218766	chr15:96218669-96218766	97	0	1	1	2	4	3	3.04301	5.49478	5.36531	6.30424	6.86028	6.68405								0
chr5	17773351	17773522	chr5:17773351-17773522	171	1	2	0	0	0	0	5.479	6.35651	3.04301	3.04301	3.04301	3.04301								0
chr10	14753669	14754092	chr10:14753669-14754092	423	3	1	3	2	0	2	6.87429	5.49478	6.74388	6.30424	3.04301	6.15578	chr10	14560556	14816896	ENSG00000065809	FAM107B	-	protein_coding	423	83641	C10orf45	HGNC:HGNC:23726|Ensembl:ENSG00000065809|HPRD:12575|Vega:OTTHUMG00000017709	10	10p13	family with sequence similarity 107 member B				GO:0007605(sensory perception of sound)
chrX	141303099	141303198	chrX:141303099-141303198	99	1	0	0	0	0	0	5.479	3.04301	3.04301	3.04301	3.04301	3.04301								0
chr5	111988864	111989290	chr5:111988864-111989290	426	1	0	3	2	1	3	5.479	3.04301	6.74388	6.30424	5.13864	6.68405								0
chrX	11130268	11130888	chrX:11130268-11130888	620	1	0	1	0	2	2	5.479	3.04301	5.36531	3.04301	5.95916	6.15578	chrX	11129421	11141198	ENSG00000004961	HCCS	+	protein_coding	620	3052	CCHL|LSDMCA1|MCOPS7|MLS	MIM:300056|HGNC:HGNC:4837|Ensembl:ENSG00000004961|HPRD:02085|Vega:OTTHUMG00000021128	X	Xp22.3	holocytochrome c synthase	hsa00860(Porphyrin and chlorophyll metabolism)	GO:0005743(mitochondrial inner membrane)//GO:0005739(mitochondrion)	GO:0046872(metal ion binding)//GO:0004408(holocytochrome-c synthase activity)	GO:0009887(organ morphogenesis)//GO:0055114(oxidation-reduction process)
chr3	186046397	186046867	chr3:186046397-186046867	470	2	0	1	0	0	3	6.33913	3.04301	5.36531	3.04301	3.04301	6.68405	chr3	185823457	186080026	ENSG00000058866	DGKG	-	protein_coding	470	1608	DAGK3|DGK-GAMMA	MIM:601854|HGNC:HGNC:2853|Ensembl:ENSG00000058866|HPRD:03510|Vega:OTTHUMG00000156617	3	3q27.2-q27.3	diacylglycerol kinase gamma	hsa00561(Glycerolipid metabolism)//hsa00564(Glycerophospholipid metabolism)//	GO:0005622(intracellular)//GO:0005886(plasma membrane)//GO:0005737(cytoplasm)	GO:0005524(ATP binding)//GO:0046872(metal ion binding)//GO:0005509(calcium ion binding)//GO:0004143(diacylglycerol kinase activity)	GO:0030168(platelet activation)//GO:0007596(blood coagulation)//GO:0016310(phosphorylation)//GO:0048666(neuron development)//GO:0035556(intracellular signal transduction)//GO:0007205(protein kinase C-activating G-protein coupled receptor signaling pathway)//GO:0007165(signal transduction)
chr16	58164295	58164816	chr16:58164295-58164816	521	1	0	3	0	1	1	5.479	3.04301	6.74388	3.04301	5.13864	5.3136								0
chr11	132045493	132045696	chr11:132045493-132045696	203	2	0	0	3	0	0	6.33913	3.04301	3.04301	6.83815	3.04301	3.04301	chr11	131240373	132206716	ENSG00000182667	NTM	+	protein_coding	203	50863	HNT|IGLON2|NTRI	MIM:607938|HGNC:HGNC:17941|Ensembl:ENSG00000182667|HPRD:06398|Vega:OTTHUMG00000066364	11	11q25	neurotrimin		GO:0005886(plasma membrane)//GO:0031225(anchored component of membrane)	GO:0005515(protein binding)	GO:0007155(cell adhesion)//GO:0008038(neuron recognition)
chr6	115980880	115981437	chr6:115980880-115981437	557	0	1	2	0	3	4	3.04301	5.49478	6.21335	3.04301	6.47896	7.06989								0
chr12	93324709	93324814	chr12:93324709-93324814	105	1	1	2	1	0	3	5.479	5.49478	6.21335	5.44737	3.04301	6.68405								0
chr5	163711158	163711219	chr5:163711158-163711219	61	0	2	0	1	5	1	3.04301	6.35651	3.04301	5.44737	7.1616	5.3136								0
chr19	2600449	2600880	chr19:2600449-2600880	431	1	0	1	0	0	0	5.479	3.04301	5.36531	3.04301	3.04301	3.04301	chr19	2511217	2702707	ENSG00000176533	GNG7	-	protein_coding	431	2788	-	MIM:604430|HGNC:HGNC:4410|Ensembl:ENSG00000176533|HPRD:07638|HPRD:10376|Vega:OTTHUMG00000180435	19	19p13.3	guanine nucleotide binding protein (G protein), gamma 7	hsa04014(Ras signaling pathway)//hsa04062(Chemokine signaling pathway)//hsa04151(PI3K-Akt signaling pathway)//hsa04713(Circadian entrainment)//hsa04723(Retrograde endocannabinoid signaling)//hsa04724(Glutamatergic synapse)//hsa04725(Cholinergic synapse)//hsa04726(Serotonergic synapse)//hsa04727(GABAergic synapse)//hsa04728(Dopaminergic synapse)//hsa04740(Olfactory transduction)//hsa05032(Morphine…	GO:0005886(plasma membrane)//GO:0070062(extracellular exosome)//GO:0005834(heterotrimeric G-protein complex)	GO:0004871(signal transducer activity)	GO:0008277(regulation of G-protein coupled receptor protein signaling pathway)//GO:0044281(small molecule metabolic process)//GO:0007168(receptor guanylyl cyclase signaling pathway)//GO:0007268(synaptic transmission)//GO:0071377(cellular response to glucagon stimulus)//GO:0001662(behavioral fear response)//GO:0006112(energy reserve metabolic process)//GO:0007626(locomotory behavior)//GO:0007186(G…
chr15	38412850	38413195	chr15:38412850-38413195	345	0	2	1	0	6	8	3.04301	6.35651	5.36531	3.04301	7.41072	8.02494								0
chr11	5599907	5600231	chr11:5599907-5600231	324	0	3	0	0	0	0	3.04301	6.89227	3.04301	3.04301	3.04301	3.04301	chr11	5274420	5667019	ENSG00000196565	HBG2	-	protein_coding	324	3048	HBG-T1|TNCY	MIM:142250|HGNC:HGNC:4832|Ensembl:ENSG00000196565|HPRD:00792	11	11p15.5	hemoglobin subunit gamma 2		GO:0005833(hemoglobin complex)//GO:0072562(blood microparticle)//GO:0005829(cytosol)	GO:0005506(iron ion binding)//GO:0005344(oxygen transporter activity)//GO:0019825(oxygen binding)//GO:0020037(heme binding)	GO:0015671(oxygen transport)//GO:0007596(blood coagulation)
chr8	67092999	67093355	chr8:67092999-67093355	356	2	1	1	5	7	3	6.33913	5.49478	5.36531	7.53294	7.6231	6.68405								0
chr8	67267540	67267838	chr8:67267540-67267838	298	1	0	0	0	0	0	5.479	3.04301	3.04301	3.04301	3.04301	3.04301								0
chr3	111783073	111783211	chr3:111783073-111783211	138	0	1	0	0	1	0	3.04301	5.49478	3.04301	3.04301	5.13864	3.04301	chr3	111753690	111800116	ENSG00000176040	TMPRSS7	+	protein_coding	138	344805	-	HGNC:HGNC:30846|Ensembl:ENSG00000176040|Vega:OTTHUMG00000157148	3	3q13.2	transmembrane protease, serine 7		GO:0005886(plasma membrane)//GO:0016021(integral component of membrane)	GO:0008236(serine-type peptidase activity)//GO:0004252(serine-type endopeptidase activity)	GO:0006508(proteolysis)
chr7	25117058	25117416	chr7:25117058-25117416	358	1	0	0	0	0	1	5.479	3.04301	3.04301	3.04301	3.04301	5.3136								0
chr4	176367669	176367953	chr4:176367669-176367953	284	0	0	1	0	0	0	3.04301	3.04301	5.36531	3.04301	3.04301	3.04301								0
chr1	181941101	181941384	chr1:181941101-181941384	283	0	1	0	2	0	2	3.04301	5.49478	3.04301	6.30424	3.04301	6.15578								0
chr1	240429586	240430215	chr1:240429586-240430215	629	0	2	0	1	2	0	3.04301	6.35651	3.04301	5.44737	5.95916	3.04301	chr1	240177648	240638489	ENSG00000155816	FMN2	+	protein_coding	629	56776	-	MIM:606373|HGNC:HGNC:14074|Ensembl:ENSG00000155816|HPRD:10449|Vega:OTTHUMG00000039883	1	1q43	formin 2	hsa04320(Dorso-ventral axis formation)	GO:0005886(plasma membrane)//GO:0015629(actin cytoskeleton)//GO:0030659(cytoplasmic vesicle membrane)//GO:0005938(cell cortex)//GO:0048471(perinuclear region of cytoplasm)//GO:0005789(endoplasmic reticulum membrane)//GO:0005829(cytosol)//GO:0005819(spindle)//GO:0005902(microvillus)//GO:0005730(nucleolus)//GO:0005884(actin filament)	GO:0008017(microtubule binding)//GO:0003779(actin binding)//GO:0003674(molecular_function)	GO:0048477(oogenesis)//GO:0051758(homologous chromosome movement towards spindle pole involved in homologous chromosome segregation)//GO:0006974(cellular response to DNA damage stimulus)//GO:0071456(cellular response to hypoxia)//GO:0040038(polar body extrusion after meiotic divisions)//GO:0051295(establishment of meiotic spindle localization)//GO:0042177(negative regulation of protein catabolic …
chr2	136954324	136954917	chr2:136954324-136954917	593	0	0	1	0	0	0	3.04301	3.04301	5.36531	3.04301	3.04301	3.04301								0
chr5	138184439	138184696	chr5:138184439-138184696	257	1	1	0	0	0	2	5.479	5.49478	3.04301	3.04301	3.04301	6.15578	chr5	137946656	138270723	ENSG00000044115	CTNNA1	+	protein_coding	257	1495	CAP102	MIM:116805|HGNC:HGNC:2509|Ensembl:ENSG00000044115|HPRD:00285|Vega:OTTHUMG00000163502	5	5q31.2	catenin alpha 1	hsa04390(Hippo signaling pathway)//hsa04520(Adherens junction)//hsa04530(Tight junction)//hsa04670(Leukocyte transendothelial migration)//hsa05100(Bacterial invasion of epithelial cells)//hsa05200(Pathways in cancer)//hsa05213(Endometrial cancer)//hsa05412(Arrhythmogenic right ventricular cardiomyopathy (ARVC))	GO:0005886(plasma membrane)//GO:0016342(catenin complex)//GO:0030027(lamellipodium)//GO:0014704(intercalated disc)//GO:0001669(acrosomal vesicle)//GO:0015629(actin cytoskeleton)//GO:0005794(Golgi apparatus)//GO:0005925(focal adhesion)//GO:0005829(cytosol)//GO:0005912(adherens junction)//GO:0043231(intracellular membrane-bounded organelle)//GO:0030054(cell junction)//GO:0005915(zonula adherens)//G…	GO:0008013(beta-catenin binding)//GO:0045295(gamma-catenin binding)//GO:0005198(structural molecule activity)//GO:0045296(cadherin binding)//GO:0017166(vinculin binding)//GO:0051015(actin filament binding)//GO:0044822(poly(A) RNA binding)//GO:0005515(protein binding)	GO:2000146(negative regulation of cell motility)//GO:0045880(positive regulation of smoothened signaling pathway)//GO:0008584(male gonad development)//GO:0007015(actin filament organization)//GO:0007163(establishment or maintenance of cell polarity)//GO:0034613(cellular protein localization)//GO:0043297(apical junction assembly)//GO:0071681(cellular response to indole-3-methanol)//GO:0007406(nega…
chr13	51861446	51861598	chr13:51861446-51861598	152	0	1	0	0	0	2	3.04301	5.49478	3.04301	3.04301	3.04301	6.15578								0
chr7	41549180	41549481	chr7:41549180-41549481	301	0	1	2	0	1	0	3.04301	5.49478	6.21335	3.04301	5.13864	3.04301								0
chr22	47083458	47084156	chr22:47083458-47084156	698	0	1	1	2	1	2	3.04301	5.49478	5.36531	6.30424	5.13864	6.15578	chr22	47080308	47134158	ENSG00000100422	CERK	-	protein_coding	698	64781	LK4|dA59H18.2|dA59H18.3|hCERK	MIM:610307|HGNC:HGNC:19256|Ensembl:ENSG00000100422|HPRD:09878|Vega:OTTHUMG00000150395	22	22q13.31	ceramide kinase	hsa00600(Sphingolipid metabolism)	GO:0005886(plasma membrane)//GO:0005739(mitochondrion)//GO:0016021(integral component of membrane)	GO:0005524(ATP binding)//GO:0001729(ceramide kinase activity)//GO:0016301(kinase activity)//GO:0000287(magnesium ion binding)//GO:0005515(protein binding)	GO:0044281(small molecule metabolic process)//GO:0016310(phosphorylation)//GO:0006687(glycosphingolipid metabolic process)//GO:0006672(ceramide metabolic process)//GO:0046834(lipid phosphorylation)//GO:0006665(sphingolipid metabolic process)
chrX	41224064	41224852	chrX:41224064-41224852	788	1	0	1	1	2	1	5.479	3.04301	5.36531	5.44737	5.95916	5.3136								0
chr2	83538474	83540825	chr2:83538474-83540825	2351	1	0	0	0	0	0	5.479	3.04301	3.04301	3.04301	3.04301	3.04301								0
chr7	81944211	81944291	chr7:81944211-81944291	80	0	1	1	0	0	0	3.04301	5.49478	5.36531	3.04301	3.04301	3.04301	chr7	81575760	82073114	ENSG00000153956	CACNA2D1	-	protein_coding	80	781	CACNA2|CACNL2A|CCHL2A|LINC01112|lncRNA-N3	MIM:114204|HGNC:HGNC:1399|Ensembl:ENSG00000153956|HPRD:00245|Vega:OTTHUMG00000023622	7	7q21-q22	calcium voltage-gated channel auxiliary subunit alpha2delta 1	hsa04010(MAPK signaling pathway)//hsa04260(Cardiac muscle contraction)//hsa04261(Adrenergic signaling in cardiomyocytes)//hsa04921(Oxytocin signaling pathway)//hsa05410(Hypertrophic cardiomyopathy (HCM))//hsa05412(Arrhythmogenic right ventricular cardiomyopathy (ARVC))//hsa05414(Dilated cardiomyopathy)	GO:0005891(voltage-gated calcium channel complex)//GO:0016529(sarcoplasmic reticulum)//GO:0005886(plasma membrane)//GO:0070062(extracellular exosome)//GO:1990454(L-type voltage-gated calcium channel complex)	GO:0005245(voltage-gated calcium channel activity)//GO:0046872(metal ion binding)	GO:0034765(regulation of ion transmembrane transport)//GO:0070588(calcium ion transmembrane transport)//GO:0006816(calcium ion transport)//GO:0051924(regulation of calcium ion transport)//GO:0061337(cardiac conduction)
chr19	41010194	41010757	chr19:41010194-41010757	563	0	1	0	1	1	2	3.04301	5.49478	3.04301	5.44737	5.13864	6.15578	chr19	40972148	41082370	ENSG00000160460	SPTBN4	+	protein_coding	563	57731	QV|SPNB4|SPTBN3	MIM:606214|HGNC:HGNC:14896|Ensembl:ENSG00000160460|HPRD:09372|Vega:OTTHUMG00000182592	19	19q13.13	spectrin beta, non-erythrocytic 4		GO:0008091(spectrin)//GO:0005886(plasma membrane)//GO:0070062(extracellular exosome)//GO:0070852(cell body fiber)//GO:0016363(nuclear matrix)//GO:0016020(membrane)//GO:0033268(node of Ranvier)//GO:0005829(cytosol)//GO:0005912(adherens junction)//GO:0043194(axon initial segment)//GO:0033270(paranode region of axon)//GO:0016605(PML body)//GO:0043203(axon hillock)//GO:0005737(cytoplasm)//GO:0043025(…	GO:0030507(spectrin binding)//GO:0005200(structural constituent of cytoskeleton)//GO:0019902(phosphatase binding)//GO:0003779(actin binding)//GO:0030506(ankyrin binding)//GO:0005543(phospholipid binding)//GO:0005515(protein binding)	GO:0010459(negative regulation of heart rate)//GO:0044267(cellular protein metabolic process)//GO:0019226(transmission of nerve impulse)//GO:0061024(membrane organization)//GO:0021952(central nervous system projection neuron axonogenesis)//GO:0043687(post-translational protein modification)//GO:0016192(vesicle-mediated transport)//GO:0002028(regulation of sodium ion transport)//GO:0007605(sensory…
chr21	46474958	46475034	chr21:46474958-46475034	76	0	6	0	5	20	7	3.04301	7.84134	3.04301	7.53294	9.09792	7.8388								0
chr5	78771092	78771114	chr5:78771092-78771114	22	1	0	1	0	0	1	5.479	3.04301	5.36531	3.04301	3.04301	5.3136	chr5	78668459	78810040	ENSG00000152413	HOMER1	-	protein_coding	22	9456	HOMER|HOMER1A|HOMER1B|HOMER1C|SYN47|Ves-1	MIM:604798|HGNC:HGNC:17512|HPRD:09211	5	5q14.2	homer scaffolding protein 1	hsa04068(FoxO signaling pathway)//hsa04724(Glutamatergic synapse)	GO:0030018(Z disc)//GO:0045177(apical part of cell)//GO:0043034(costamere)//GO:0030424(axon)//GO:0097481(neuronal postsynaptic density)//GO:0030054(cell junction)//GO:0045211(postsynaptic membrane)	GO:0035256(G-protein coupled glutamate receptor binding)//GO:0005515(protein binding)//GO:0044325(ion channel binding)//GO:0035591(signaling adaptor activity)	GO:0048148(behavioral response to cocaine)//GO:0051928(positive regulation of calcium ion transport)//GO:0090279(regulation of calcium ion import)//GO:2001257(regulation of cation channel activity)//GO:0007268(synaptic transmission)//GO:0007206(phospholipase C-activating G-protein coupled glutamate receptor signaling pathway)//GO:2001256(regulation of store-operated calcium entry)//GO:0048875(che…
chr6	24043119	24043237	chr6:24043119-24043237	118	0	0	1	0	3	1	3.04301	3.04301	5.36531	3.04301	6.47896	5.3136								0
chr1	25912977	25913127	chr1:25912977-25913127	150	0	1	2	0	0	1	3.04301	5.49478	6.21335	3.04301	3.04301	5.3136								0
chr10	52128993	52129017	chr10:52128993-52129017	24	2	0	1	0	1	0	6.33913	3.04301	5.36531	3.04301	5.13864	3.04301	chr10	52065360	52384923	ENSG00000198964	SGMS1	-	protein_coding	24	259230	MOB|MOB1|SMS1|TMEM23|hmob33	MIM:611573|HGNC:HGNC:29799|Ensembl:ENSG00000198964|HPRD:18203|Vega:OTTHUMG00000018231	10	10q11.2	sphingomyelin synthase 1	hsa00600(Sphingolipid metabolism)//	GO:0016021(integral component of membrane)//GO:0000138(Golgi trans cisterna)//GO:0016020(membrane)//GO:0005886(plasma membrane)//GO:0030173(integral component of Golgi membrane)//GO:0000139(Golgi membrane)//GO:0005783(endoplasmic reticulum)//GO:0005634(nucleus)	GO:0033188(sphingomyelin synthase activity)//GO:0016301(kinase activity)//GO:0047493(ceramide cholinephosphotransferase activity)	GO:0030148(sphingolipid biosynthetic process)//GO:0006665(sphingolipid metabolic process)//GO:0044281(small molecule metabolic process)//GO:0016310(phosphorylation)//GO:0006686(sphingomyelin biosynthetic process)//GO:0006915(apoptotic process)//GO:0016049(cell growth)
chr7	150230929	150231460	chr7:150230929-150231460	531	2	0	2	0	0	1	6.33913	3.04301	6.21335	3.04301	3.04301	5.3136								0
chr3	5049473	5050064	chr3:5049473-5050064	591	0	1	0	1	3	0	3.04301	5.49478	3.04301	5.44737	6.47896	3.04301								0
chr1	49991445	49991925	chr1:49991445-49991925	480	1	0	2	0	3	0	5.479	3.04301	6.21335	3.04301	6.47896	3.04301	chr1	48998527	50489585	ENSG00000186094	AGBL4	-	protein_coding	480	84871	CCP6	MIM:616476|HGNC:HGNC:25892|Ensembl:ENSG00000186094|HPRD:07487|Vega:OTTHUMG00000007793	1	1p33	ATP/GTP binding protein-like 4		GO:0036064(ciliary basal body)//GO:0005814(centriole)//GO:0005794(Golgi apparatus)//GO:0005829(cytosol)	GO:0008270(zinc ion binding)//GO:0015631(tubulin binding)//GO:0004181(metallocarboxypeptidase activity)	GO:0006508(proteolysis)//GO:0035610(protein side chain deglutamylation)//GO:0035609(C-terminal protein deglutamylation)
chr2	52555174	52555306	chr2:52555174-52555306	132	2	1	4	1	7	1	6.33913	5.49478	7.13092	5.44737	7.6231	5.3136								0
chr10	18331154	18331346	chr10:18331154-18331346	192	3	1	0	1	1	2	6.87429	5.49478	3.04301	5.44737	5.13864	6.15578	chr10	18240768	18332221	ENSG00000148482	SLC39A12	+	protein_coding	192	221074	LZT-Hs8|ZIP-12|bA570F3.1	MIM:608734|HGNC:HGNC:20860|Ensembl:ENSG00000148482|HPRD:15384|Vega:OTTHUMG00000017759	10	10p12.33	solute carrier family 39 (zinc transporter), member 12		GO:0005886(plasma membrane)//GO:0048471(perinuclear region of cytoplasm)//GO:0016021(integral component of membrane)//GO:1903561(extracellular vesicle)	GO:0005385(zinc ion transmembrane transporter activity)	GO:0010975(regulation of neuron projection development)//GO:0071578(zinc II ion transmembrane import)//GO:0031113(regulation of microtubule polymerization)//GO:0007165(signal transduction)
chr3	79165883	79166312	chr3:79165883-79166312	429	2	0	1	1	1	1	6.33913	3.04301	5.36531	5.44737	5.13864	5.3136	chr3	78646390	79816965	ENSG00000169855	ROBO1	-	protein_coding	429	6091	DUTT1|SAX3	MIM:602430|HGNC:HGNC:10249|Ensembl:ENSG00000169855|HPRD:03890|Vega:OTTHUMG00000158843	3	3p12	roundabout guidance receptor 1	hsa04360(Axon guidance)	GO:0030673(axolemma)//GO:0005886(plasma membrane)//GO:0005887(integral component of plasma membrane)//GO:0009986(cell surface)//GO:0005737(cytoplasm)	GO:0008046(axon guidance receptor activity)//GO:0005515(protein binding)//GO:0042802(identical protein binding)//GO:0030275(LRR domain binding)	GO:0007411(axon guidance)//GO:0033600(negative regulation of mammary gland epithelial cell proliferation)//GO:0007156(homophilic cell adhesion via plasma membrane adhesion molecules)//GO:0050925(negative regulation of negative chemotaxis)//GO:0007155(cell adhesion)//GO:0003281(ventricular septum development)//GO:0021836(chemorepulsion involved in postnatal olfactory bulb interneuron migration)//G…
chr14	75845584	75846016	chr14:75845584-75846016	432	2	0	0	3	2	0	6.33913	3.04301	3.04301	6.83815	5.95916	3.04301								0
chr1	155481870	155482525	chr1:155481870-155482525	655	1	2	4	3	4	1	5.479	6.35651	7.13092	6.83815	6.86028	5.3136	chr1	155305059	155532598	ENSG00000116539	ASH1L	-	protein_coding	655	55870	ASH1|ASH1L1|KMT2H	MIM:607999|HGNC:HGNC:19088|Ensembl:ENSG00000116539|HPRD:06416|Vega:OTTHUMG00000014011	1	1q22	ash1 (absent, small, or homeotic)-like (Drosophila)	hsa00310(Lysine degradation)//hsa04530(Tight junction)	GO:0005923(bicellular tight junction)//GO:0070062(extracellular exosome)//GO:0005794(Golgi apparatus)//GO:0005694(chromosome)//GO:0005654(nucleoplasm)//GO:0005634(nucleus)//GO:0005737(cytoplasm)	GO:0003682(chromatin binding)//GO:0008270(zinc ion binding)//GO:0042800(histone methyltransferase activity (H3-K4 specific))//GO:0003677(DNA binding)//GO:0046975(histone methyltransferase activity (H3-K36 specific))	GO:0002674(negative regulation of acute inflammatory response)//GO:0051568(histone H3-K4 methylation)//GO:0007267(cell-cell signaling)//GO:0097676(histone H3-K36 dimethylation)//GO:0006323(DNA packaging)//GO:0006366(transcription from RNA polymerase II promoter)//GO:0043409(negative regulation of MAPK cascade)//GO:0043124(negative regulation of I-kappaB kinase/NF-kappaB signaling)//GO:0032635(int…
chr7	66738672	66739076	chr7:66738672-66739076	404	2	4	6	6	8	8	6.33913	7.28207	7.68732	7.78523	7.80818	8.02494								0
chr15	43262933	43263225	chr15:43262933-43263225	292	2	0	2	0	0	0	6.33913	3.04301	6.21335	3.04301	3.04301	3.04301	chr15	43235095	43398311	ENSG00000159459	UBR1	-	protein_coding	292	197131	JBS	MIM:605981|HGNC:HGNC:16808|Ensembl:ENSG00000159459|HPRD:09342|Vega:OTTHUMG00000130702	15	15q13	ubiquitin protein ligase E3 component n-recognin 1		GO:0005829(cytosol)//GO:0000502(proteasome complex)//GO:0005737(cytoplasm)//GO:0000151(ubiquitin ligase complex)	GO:0070728(leucine binding)//GO:0008270(zinc ion binding)//GO:0016874(ligase activity)//GO:0061630(ubiquitin protein ligase activity)	GO:0032007(negative regulation of TOR signaling)//GO:0071233(cellular response to leucine)//GO:0030163(protein catabolic process)//GO:0071596(ubiquitin-dependent protein catabolic process via the N-end rule pathway)//GO:0016567(protein ubiquitination)
chr11	97147872	103854521	chr11:97147872-103854521	6706649	0	0	2	0	1	2	3.04301	3.04301	6.21335	3.04301	5.13864	6.15578	chr11	100862811	100864663	ENSG00000170647	TMEM133	+	protein_coding	1852	83935	AD031	HGNC:HGNC:24033|Ensembl:ENSG00000170647|HPRD:12425|Vega:OTTHUMG00000167577	11	11q22.1	transmembrane protein 133		GO:0016021(integral component of membrane)
chr11	97147872	103854521	chr11:97147872-103854521	6706649	0	0	2	0	1	2	3.04301	3.04301	6.21335	3.04301	5.13864	6.15578	chr11	102552041	102554644	ENSG00000255798	RP11-817J15.3	+	protein_coding	2603
chr11	97147872	103854521	chr11:97147872-103854521	6706649	0	0	2	0	1	2	3.04301	3.04301	6.21335	3.04301	5.13864	6.15578	chr11	101761405	101787253	ENSG00000187151	ANGPTL5	-	protein_coding	25848	253935	-	MIM:607666|HGNC:HGNC:19705|Ensembl:ENSG00000187151|HPRD:09638|Vega:OTTHUMG00000167318	11	11q22.1	angiopoietin like 5		GO:0005576(extracellular region)
chr11	97147872	103854521	chr11:97147872-103854521	6706649	0	0	2	0	1	2	3.04301	3.04301	6.21335	3.04301	5.13864	6.15578	chr11	101918174	101955291	ENSG00000137691	C11orf70	+	protein_coding	37117	85016	-	HGNC:HGNC:28188|Ensembl:ENSG00000137691|HPRD:14433|Vega:OTTHUMG00000167320	11	11q22.1	chromosome 11 open reading frame 70
chr11	97147872	103854521	chr11:97147872-103854521	6706649	0	0	2	0	1	2	3.04301	3.04301	6.21335	3.04301	5.13864	6.15578	chr11	101981192	102104154	ENSG00000137693	YAP1	+	protein_coding	122962	10413	COB1|YAP|YAP2|YAP65|YKI	MIM:606608|HGNC:HGNC:16262|Ensembl:ENSG00000137693|HPRD:09424|Vega:OTTHUMG00000167322	11	11q13	Yes associated protein 1	hsa04390(Hippo signaling pathway)	GO:0016020(membrane)//GO:0005829(cytosol)//GO:0005667(transcription factor complex)//GO:0005654(nucleoplasm)//GO:0005634(nucleus)//GO:0005737(cytoplasm)	GO:0000979(RNA polymerase II core promoter sequence-specific DNA binding)//GO:0003682(chromatin binding)//GO:0044212(transcription regulatory region DNA binding)//GO:0001076(transcription factor activity, RNA polymerase II transcription factor binding)//GO:0003714(transcription corepressor activity)//GO:0005515(protein binding)//GO:0070064(proline-rich region binding)//GO:0008022(protein C-termin…	GO:0010837(regulation of keratinocyte proliferation)//GO:0072307(regulation of metanephric nephron tubule epithelial cell differentiation)//GO:2000737(negative regulation of stem cell differentiation)//GO:0003143(embryonic heart tube morphogenesis)//GO:2001237(negative regulation of extrinsic apoptotic signaling pathway)//GO:0060449(bud elongation involved in lung branching)//GO:1902459(positive …
chr11	97147872	103854521	chr11:97147872-103854521	6706649	0	0	2	0	1	2	3.04301	3.04301	6.21335	3.04301	5.13864	6.15578	chr11	102188215	102210134	ENSG00000023445	BIRC3	+	protein_coding	21919	330	AIP1|API2|CIAP2|HAIP1|HIAP1|MALT2|MIHC|RNF49|c-IAP2	MIM:601721|HGNC:HGNC:591|Ensembl:ENSG00000023445|HPRD:03426|Vega:OTTHUMG00000167324	11	11q22	baculoviral IAP repeat containing 3	hsa04064(NF-kappa B signaling pathway)//hsa04120(Ubiquitin mediated proteolysis)//hsa04210(Apoptosis)//hsa04510(Focal adhesion)//hsa04621(NOD-like receptor signaling pathway)//hsa04668(TNF signaling pathway)//hsa05145(Toxoplasmosis)//hsa05200(Pathways in cancer)//hsa05202(Transcriptional misregulation in cancer)//hsa05222(Small cell lung cancer)	GO:0043234(protein complex)//GO:0005829(cytosol)//GO:0045121(membrane raft)//GO:0005876(spindle microtubule)//GO:0005654(nucleoplasm)//GO:0005634(nucleus)//GO:0005737(cytoplasm)	GO:0016874(ligase activity)//GO:0004842(ubiquitin-protein transferase activity)//GO:0008270(zinc ion binding)//GO:0005515(protein binding)//GO:0043027(cysteine-type endopeptidase inhibitor activity involved in apoptotic process)	GO:0007249(I-kappaB kinase/NF-kappaB signaling)//GO:0070424(regulation of nucleotide-binding oligomerization domain containing signaling pathway)//GO:0043123(positive regulation of I-kappaB kinase/NF-kappaB signaling)//GO:0097300(programmed necrotic cell death)//GO:0051291(protein heterooligomerization)//GO:0070266(necroptotic process)//GO:0007283(spermatogenesis)//GO:0035666(TRIF-dependent toll-…
chr11	97147872	103854521	chr11:97147872-103854521	6706649	0	0	2	0	1	2	3.04301	3.04301	6.21335	3.04301	5.13864	6.15578	chr11	102267063	102341115	ENSG00000152558	TMEM123	-	protein_coding	74052	114908	KCT3|PORIMIN|PORMIN	MIM:606356|HGNC:HGNC:30138|Ensembl:ENSG00000152558|Vega:OTTHUMG00000167326	11	11q22.1	transmembrane protein 123		GO:0016021(integral component of membrane)//GO:0009897(external side of plasma membrane)	GO:0004872(receptor activity)//GO:0005515(protein binding)	GO:0070267(oncosis)
chr11	97147872	103854521	chr11:97147872-103854521	6706649	0	0	2	0	1	2	3.04301	3.04301	6.21335	3.04301	5.13864	6.15578	chr11	102391239	102401484	ENSG00000137673	MMP7	-	protein_coding	10245	4316	MMP-7|MPSL1|PUMP-1	MIM:178990|HGNC:HGNC:7174|Ensembl:ENSG00000137673|HPRD:01525|Vega:OTTHUMG00000048193	11	11q22.2	matrix metallopeptidase 7	hsa04310(Wnt signaling pathway)	GO:0005578(proteinaceous extracellular matrix)//GO:0070062(extracellular exosome)//GO:0005576(extracellular region)//GO:0005615(extracellular space)//GO:0009986(cell surface)	GO:0008270(zinc ion binding)//GO:0008201(heparin binding)//GO:0004222(metalloendopeptidase activity)	GO:0007568(aging)//GO:0002780(antibacterial peptide biosynthetic process)//GO:0022617(extracellular matrix disassembly)//GO:0030198(extracellular matrix organization)//GO:0031667(response to nutrient levels)//GO:0002779(antibacterial peptide secretion)//GO:0050830(defense response to Gram-positive bacterium)//GO:0042127(regulation of cell proliferation)//GO:0060135(maternal process involved in fe…
chr11	97147872	103854521	chr11:97147872-103854521	6706649	0	0	2	0	1	2	3.04301	3.04301	6.21335	3.04301	5.13864	6.15578	chr11	102447566	102496063	ENSG00000137674	MMP20	-	protein_coding	48497	9313	AI2A2|MMP-20	MIM:604629|HGNC:HGNC:7167|Ensembl:ENSG00000137674|HPRD:05218|Vega:OTTHUMG00000168081	11	11q22.3	matrix metallopeptidase 20		GO:0005578(proteinaceous extracellular matrix)//GO:0005576(extracellular region)//GO:0005615(extracellular space)	GO:0005515(protein binding)//GO:0008270(zinc ion binding)//GO:0004222(metalloendopeptidase activity)//GO:0005509(calcium ion binding)	GO:0022617(extracellular matrix disassembly)//GO:0030198(extracellular matrix organization)//GO:0097186(amelogenesis)//GO:0030574(collagen catabolic process)//GO:0030163(protein catabolic process)//GO:0006508(proteolysis)//GO:0070173(regulation of enamel mineralization)
chr11	97147872	103854521	chr11:97147872-103854521	6706649	0	0	2	0	1	2	3.04301	3.04301	6.21335	3.04301	5.13864	6.15578	chr11	102562218	102576537	ENSG00000137675	MMP27	-	protein_coding	14319	64066	MMP-27	HGNC:HGNC:14250|Ensembl:ENSG00000137675|HPRD:07025|Vega:OTTHUMG00000168099	11	11q24	matrix metallopeptidase 27		GO:0031012(extracellular matrix)//GO:0042406(extrinsic component of endoplasmic reticulum membrane)	GO:0008270(zinc ion binding)//GO:0004222(metalloendopeptidase activity)//GO:0005509(calcium ion binding)	GO:0006508(proteolysis)//GO:0030574(collagen catabolic process)
chr11	97147872	103854521	chr11:97147872-103854521	6706649	0	0	2	0	1	2	3.04301	3.04301	6.21335	3.04301	5.13864	6.15578	chr11	102582526	102597781	ENSG00000118113	MMP8	-	protein_coding	15255	4317	CLG1|HNC|MMP-8|PMNL-CL	MIM:120355|HGNC:HGNC:7175|Ensembl:ENSG00000118113|HPRD:00385|Vega:OTTHUMG00000167587	11	11q22.3	matrix metallopeptidase 8		GO:0005578(proteinaceous extracellular matrix)//GO:0031012(extracellular matrix)//GO:0005576(extracellular region)//GO:0005615(extracellular space)	GO:0008270(zinc ion binding)//GO:0004222(metalloendopeptidase activity)//GO:0004252(serine-type endopeptidase activity)//GO:0005509(calcium ion binding)	GO:0006508(proteolysis)//GO:0030574(collagen catabolic process)//GO:0035987(endodermal cell differentiation)//GO:0022617(extracellular matrix disassembly)//GO:0030198(extracellular matrix organization)
chr11	97147872	103854521	chr11:97147872-103854521	6706649	0	0	2	0	1	2	3.04301	3.04301	6.21335	3.04301	5.13864	6.15578	chr11	102641234	102651359	ENSG00000166670	MMP10	-	protein_coding	10125	4319	SL-2|STMY2	MIM:185260|HGNC:HGNC:7156|Ensembl:ENSG00000166670|HPRD:01704|Vega:OTTHUMG00000168083	11	11q22.3	matrix metallopeptidase 10		GO:0005578(proteinaceous extracellular matrix)//GO:0031012(extracellular matrix)//GO:0005576(extracellular region)//GO:0005615(extracellular space)	GO:0008270(zinc ion binding)//GO:0004222(metalloendopeptidase activity)//GO:0005509(calcium ion binding)	GO:0006508(proteolysis)//GO:0030574(collagen catabolic process)//GO:0030334(regulation of cell migration)//GO:0022617(extracellular matrix disassembly)//GO:0030198(extracellular matrix organization)
chr11	97147872	103854521	chr11:97147872-103854521	6706649	0	0	2	0	1	2	3.04301	3.04301	6.21335	3.04301	5.13864	6.15578	chr11	102660651	102668891	ENSG00000196611	MMP1	-	protein_coding	8240	4312	CLG|CLGN	MIM:120353|HGNC:HGNC:7155|Ensembl:ENSG00000196611|HPRD:00384|Vega:OTTHUMG00000048192	11	11q22.3	matrix metallopeptidase 1	hsa03320(PPAR signaling pathway)//hsa05200(Pathways in cancer)//hsa05219(Bladder cancer)//hsa05323(Rheumatoid arthritis)	GO:0005578(proteinaceous extracellular matrix)//GO:0005576(extracellular region)	GO:0008270(zinc ion binding)//GO:0004222(metalloendopeptidase activity)//GO:0005509(calcium ion binding)//GO:0004175(endopeptidase activity)	GO:0044267(cellular protein metabolic process)//GO:0022617(extracellular matrix disassembly)//GO:0030198(extracellular matrix organization)//GO:0007596(blood coagulation)//GO:0032461(positive regulation of protein oligomerization)//GO:0030574(collagen catabolic process)//GO:0016032(viral process)//GO:0006508(proteolysis)//GO:0050900(leukocyte migration)
chr11	97147872	103854521	chr11:97147872-103854521	6706649	0	0	2	0	1	2	3.04301	3.04301	6.21335	3.04301	5.13864	6.15578	chr11	102706532	102714534	ENSG00000149968	MMP3	-	protein_coding	8002	4314	CHDS6|MMP-3|SL-1|STMY|STMY1|STR1	MIM:185250|HGNC:HGNC:7173|Ensembl:ENSG00000149968|HPRD:01703|Vega:OTTHUMG00000048254	11	11q22.3	matrix metallopeptidase 3	hsa04668(TNF signaling pathway)//hsa05202(Transcriptional misregulation in cancer)//hsa05323(Rheumatoid arthritis)	GO:0005578(proteinaceous extracellular matrix)//GO:0005576(extracellular region)//GO:0005615(extracellular space)	GO:0005515(protein binding)//GO:0008270(zinc ion binding)//GO:0004222(metalloendopeptidase activity)//GO:0005509(calcium ion binding)//GO:0004175(endopeptidase activity)	GO:0030334(regulation of cell migration)//GO:0071230(cellular response to amino acid stimulus)//GO:0022617(extracellular matrix disassembly)//GO:0030198(extracellular matrix organization)//GO:0010727(negative regulation of hydrogen peroxide metabolic process)//GO:0032461(positive regulation of protein oligomerization)//GO:0071732(cellular response to nitric oxide)//GO:0030574(collagen catabolic p…
chr11	97147872	103854521	chr11:97147872-103854521	6706649	0	0	2	0	1	2	3.04301	3.04301	6.21335	3.04301	5.13864	6.15578	chr11	102813724	102826463	ENSG00000137745	MMP13	-	protein_coding	12739	4322	CLG3|MANDP1|MMP-13	MIM:600108|HGNC:HGNC:7159|Ensembl:ENSG00000137745|HPRD:02522|Vega:OTTHUMG00000165850	11	11q22.3	matrix metallopeptidase 13		GO:0005764(lysosome)//GO:0005576(extracellular region)//GO:0046581(intercellular canaliculus)//GO:0005581(collagen trimer)//GO:0005794(Golgi apparatus)//GO:0005578(proteinaceous extracellular matrix)//GO:0031012(extracellular matrix)//GO:0005615(extracellular space)	GO:0008270(zinc ion binding)//GO:0004222(metalloendopeptidase activity)//GO:0048306(calcium-dependent protein binding)//GO:0050750(low-density lipoprotein particle receptor binding)//GO:0005518(collagen binding)//GO:0001968(fibronectin binding)//GO:0005509(calcium ion binding)	GO:0044267(cellular protein metabolic process)//GO:0022617(extracellular matrix disassembly)//GO:0006508(proteolysis)//GO:0030574(collagen catabolic process)//GO:0007507(heart development)//GO:0030198(extracellular matrix organization)//GO:0001554(luteolysis)//GO:0003417(growth plate cartilage development)//GO:0043171(peptide catabolic process)//GO:0030282(bone mineralization)//GO:0007567(parturi…
chr11	97147872	103854521	chr11:97147872-103854521	6706649	0	0	2	0	1	2	3.04301	3.04301	6.21335	3.04301	5.13864	6.15578	chr11	102932805	102962944	ENSG00000137692	DCUN1D5	-	protein_coding	30139	84259	SCCRO5	MIM:616522|HGNC:HGNC:28409|Ensembl:ENSG00000137692|HPRD:14520|Vega:OTTHUMG00000165822	11	11q22.3	defective in cullin neddylation 1 domain containing 5		GO:0016021(integral component of membrane)//GO:0005575(cellular_component)//GO:0000151(ubiquitin ligase complex)	GO:0032182(ubiquitin-like protein binding)//GO:0003674(molecular_function)//GO:0005515(protein binding)//GO:0031624(ubiquitin conjugating enzyme binding)//GO:0097602(cullin family protein binding)	GO:0051443(positive regulation of ubiquitin-protein transferase activity)//GO:0045116(protein neddylation)//GO:0008150(biological_process)
chr11	97147872	103854521	chr11:97147872-103854521	6706649	0	0	2	0	1	2	3.04301	3.04301	6.21335	3.04301	5.13864	6.15578	chr11	100900355	101001255	ENSG00000082175	PGR	-	protein_coding	100900	5241	NR3C3|PR	MIM:607311|HGNC:HGNC:8910|Ensembl:ENSG00000082175|HPRD:07077|Vega:OTTHUMG00000167531	11	11q22-q23	progesterone receptor	hsa04114(Oocyte meiosis)//hsa04914(Progesterone-mediated oocyte maturation)	GO:0005654(nucleoplasm)//GO:0005634(nucleus)//GO:0005741(mitochondrial outer membrane)	GO:0004879(RNA polymerase II transcription factor activity, ligand-activated sequence-specific DNA binding)//GO:0008270(zinc ion binding)//GO:0019899(enzyme binding)//GO:0003700(transcription factor activity, sequence-specific DNA binding)//GO:0005102(receptor binding)//GO:0043565(sequence-specific DNA binding)//GO:0003707(steroid hormone receptor activity)//GO:0000978(RNA polymerase II core prom…	GO:0010629(negative regulation of gene expression)//GO:0060748(tertiary branching involved in mammary gland duct morphogenesis)//GO:0010467(gene expression)//GO:0043401(steroid hormone mediated signaling pathway)//GO:0002070(epithelial cell maturation)//GO:0001542(ovulation from ovarian follicle)//GO:0007267(cell-cell signaling)//GO:0006351(transcription, DNA-templated)//GO:0006367(transcription …
chr11	97147872	103854521	chr11:97147872-103854521	6706649	0	0	2	0	1	2	3.04301	3.04301	6.21335	3.04301	5.13864	6.15578	chr11	101785746	101871789	ENSG00000110318	KIAA1377	+	protein_coding	86043
chr11	97147872	103854521	chr11:97147872-103854521	6706649	0	0	2	0	1	2	3.04301	3.04301	6.21335	3.04301	5.13864	6.15578	chr11	102217942	102249401	ENSG00000110330	BIRC2	+	protein_coding	31459	329	API1|HIAP2|Hiap-2|MIHB|RNF48|c-IAP1|cIAP1	MIM:601712|HGNC:HGNC:590|Ensembl:ENSG00000110330|HPRD:03419|Vega:OTTHUMG00000167325	11	11q22	baculoviral IAP repeat containing 2	hsa04064(NF-kappa B signaling pathway)//hsa04120(Ubiquitin mediated proteolysis)//hsa04210(Apoptosis)//hsa04390(Hippo signaling pathway)//hsa04510(Focal adhesion)//hsa04621(NOD-like receptor signaling pathway)//hsa04668(TNF signaling pathway)//hsa05145(Toxoplasmosis)//hsa05200(Pathways in cancer)//hsa05222(Small cell lung cancer)	GO:0009898(cytoplasmic side of plasma membrane)//GO:0001741(XY body)//GO:0035631(CD40 receptor complex)//GO:0005829(cytosol)//GO:0045121(membrane raft)//GO:0005876(spindle microtubule)//GO:0005634(nucleus)	GO:0008270(zinc ion binding)//GO:0043027(cysteine-type endopeptidase inhibitor activity involved in apoptotic process)//GO:0004842(ubiquitin-protein transferase activity)//GO:0047485(protein N-terminus binding)//GO:0016874(ligase activity)//GO:0005515(protein binding)//GO:0003713(transcription coactivator activity)	GO:0007249(I-kappaB kinase/NF-kappaB signaling)//GO:0070424(regulation of nucleotide-binding oligomerization domain containing signaling pathway)//GO:0043123(positive regulation of I-kappaB kinase/NF-kappaB signaling)//GO:0097300(programmed necrotic cell death)//GO:0051291(protein heterooligomerization)//GO:0070266(necroptotic process)//GO:1902443(negative regulation of ripoptosome assembly invol…
chr11	97147872	103854521	chr11:97147872-103854521	6706649	0	0	2	0	1	2	3.04301	3.04301	6.21335	3.04301	5.13864	6.15578	chr11	102337986	102369532	ENSG00000255482	RP11-315O6.2	+	protein_coding	31546
chr11	97147872	103854521	chr11:97147872-103854521	6706649	0	0	2	0	1	2	3.04301	3.04301	6.21335	3.04301	5.13864	6.15578	chr11	102980160	103350591	ENSG00000187240	DYNC2H1	+	protein_coding	370431	79659	ATD3|DHC1b|DHC2|DNCH2|DYH1B|SRPS2B|SRTD3|hdhc11	MIM:603297|HGNC:HGNC:2962|Ensembl:ENSG00000187240|Vega:OTTHUMG00000165941	11	11q21-q22.1	dynein, cytoplasmic 2, heavy chain 1	hsa04145(Phagosome)//hsa04962(Vasopressin-regulated water reabsorption)//hsa05132(Salmonella infection)	GO:0005886(plasma membrane)//GO:0070062(extracellular exosome)//GO:0045177(apical part of cell)//GO:0005874(microtubule)//GO:0005930(axoneme)//GO:0005794(Golgi apparatus)//GO:0005829(cytosol)//GO:0030286(dynein complex)//GO:0097542(ciliary tip)//GO:0031512(motile primary cilium)//GO:0072372(primary cilium)	GO:0005524(ATP binding)//GO:0003774(motor activity)//GO:0016887(ATPase activity)//GO:0003777(microtubule motor activity)	GO:0008105(asymmetric protein localization)//GO:0061024(membrane organization)//GO:0042384(cilium assembly)//GO:0008152(metabolic process)//GO:0007018(microtubule-based movement)//GO:0030326(embryonic limb morphogenesis)//GO:0019886(antigen processing and presentation of exogenous peptide antigen via MHC class II)//GO:0035721(intraciliary retrograde transport)//GO:0030900(forebrain development)//…
chr11	97147872	103854521	chr11:97147872-103854521	6706649	0	0	2	0	1	2	3.04301	3.04301	6.21335	3.04301	5.13864	6.15578	chr11	98891683	100229616	ENSG00000149972	CNTN5	+	protein_coding	1337933	53942	HNB-2s|NB-2	MIM:607219|HGNC:HGNC:2175|Ensembl:ENSG00000149972|HPRD:06241|Vega:OTTHUMG00000167579	11	11q22.1	contactin 5		GO:0005886(plasma membrane)//GO:0031225(anchored component of membrane)//GO:0005737(cytoplasm)		GO:0007605(sensory perception of sound)//GO:0007155(cell adhesion)
chr11	97147872	103854521	chr11:97147872-103854521	6706649	0	0	2	0	1	2	3.04301	3.04301	6.21335	3.04301	5.13864	6.15578	chr11	101322295	101743293	ENSG00000137672	TRPC6	-	protein_coding	420998	7225	FSGS2|TRP6	MIM:603652|HGNC:HGNC:12338|Ensembl:ENSG00000137672|HPRD:04710|Vega:OTTHUMG00000167483	11	11q22.1	transient receptor potential cation channel subfamily C member 6	hsa04022(cGMP-PKG signaling pathway)	GO:0016021(integral component of membrane)//GO:0005887(integral component of plasma membrane)//GO:0016020(membrane)//GO:0005886(plasma membrane)//GO:0005829(cytosol)//GO:0036057(slit diaphragm)//GO:0005737(cytoplasm)	GO:0070679(inositol 1,4,5 trisphosphate binding)//GO:0003779(actin binding)//GO:0042805(actinin binding)//GO:0015279(store-operated calcium channel activity)//GO:0005262(calcium channel activity)//GO:0005515(protein binding)//GO:0030276(clathrin binding)//GO:0051117(ATPase binding)	GO:0030168(platelet activation)//GO:0007568(aging)//GO:0007411(axon guidance)//GO:0006828(manganese ion transport)//GO:0007596(blood coagulation)//GO:0070588(calcium ion transmembrane transport)//GO:0051928(positive regulation of calcium ion transport)//GO:0070301(cellular response to hydrogen peroxide)//GO:0055085(transmembrane transport)//GO:0007204(positive regulation of cytosolic calcium ion …
chr11	97147872	103854521	chr11:97147872-103854521	6706649	0	0	2	0	1	2	3.04301	3.04301	6.21335	3.04301	5.13864	6.15578	chr11	103777914	104035107	ENSG00000170962	PDGFD	-	protein_coding	76607	80310	IEGF|MSTP036|SCDGF-B|SCDGFB	MIM:609673|HGNC:HGNC:30620|Ensembl:ENSG00000170962|HPRD:17830|Vega:OTTHUMG00000165953	11	11q22.3	platelet derived growth factor D	hsa04014(Ras signaling pathway)//hsa04015(Rap1 signaling pathway)//	GO:0005788(endoplasmic reticulum lumen)//GO:0070062(extracellular exosome)//GO:0005576(extracellular region)//GO:0000139(Golgi membrane)//GO:0005615(extracellular space)	GO:0005161(platelet-derived growth factor receptor binding)//GO:0008083(growth factor activity)	GO:0036120(cellular response to platelet-derived growth factor stimulus)//GO:0008284(positive regulation of cell proliferation)//GO:0048008(platelet-derived growth factor receptor signaling pathway)//GO:0051781(positive regulation of cell division)//GO:0071230(cellular response to amino acid stimulus)//GO:2000439(positive regulation of monocyte extravasation)//GO:0048146(positive regulation of fi…
chr11	97147872	103854521	chr11:97147872-103854521	6706649	0	0	2	0	1	2	3.04301	3.04301	6.21335	3.04301	5.13864	6.15578	chr11	100558384	100862668	ENSG00000165895	ARHGAP42	+	protein_coding	304284	143872	GRAF3	MIM:615936|HGNC:HGNC:26545|Ensembl:ENSG00000165895|Vega:OTTHUMG00000167530	11	11q22.1	Rho GTPase activating protein 42			GO:0005096(GTPase activator activity)	GO:0043547(positive regulation of GTPase activity)//GO:0007165(signal transduction)
chr11	125399290	125399473	chr11:125399290-125399473	183	1	2	0	0	2	0	5.479	6.35651	3.04301	3.04301	5.95916	3.04301								0
chr2	15787827	15788779	chr2:15787827-15788779	952	3	2	1	2	2	3	6.87429	6.35651	5.36531	6.30424	5.95916	6.68405								0
chr6	89106054	89106471	chr6:89106054-89106471	417	1	2	9	6	5	7	5.479	6.35651	8.25292	7.78523	7.1616	7.8388								0
chr1	193240295	193240446	chr1:193240295-193240446	151	1	0	2	1	0	0	5.479	3.04301	6.21335	5.44737	3.04301	3.04301								0
chr1	24214130	24214395	chr1:24214130-24214395	265	1	1	0	5	2	1	5.479	5.49478	3.04301	7.53294	5.95916	5.3136	chr1	24197016	24285549	ENSG00000188822	CNR2	-	protein_coding	265	1269	CB-2|CB2|CX5	MIM:605051|HGNC:HGNC:2160|HPRD:05444	1	1p36.11	cannabinoid receptor 2	hsa04080(Neuroactive ligand-receptor interaction)	GO:0005886(plasma membrane)//GO:0005887(integral component of plasma membrane)//GO:0031234(extrinsic component of cytoplasmic side of plasma membrane)//GO:0030425(dendrite)//GO:0043204(perikaryon)	GO:0004949(cannabinoid receptor activity)	GO:0050728(negative regulation of inflammatory response)//GO:0038171(cannabinoid signaling pathway)//GO:0019233(sensory perception of pain)//GO:0032496(response to lipopolysaccharide)//GO:0051001(negative regulation of nitric-oxide synthase activity)//GO:0006954(inflammatory response)//GO:0006955(immune response)//GO:0033004(negative regulation of mast cell activation)//GO:0007187(G-protein coupl…
chr6	27032487	27032693	chr6:27032487-27032693	206	4	0	2	2	3	1	7.26376	3.04301	6.21335	6.30424	6.47896	5.3136								0
chr12	52209767	52209980	chr12:52209767-52209980	213	2	0	1	0	1	0	6.33913	3.04301	5.36531	3.04301	5.13864	3.04301								0
chr8	59252966	59253370	chr8:59252966-59253370	404	0	0	1	1	1	0	3.04301	3.04301	5.36531	5.44737	5.13864	3.04301								0
chr7	94628151	94628265	chr7:94628151-94628265	114	4	0	0	0	0	0	7.26376	3.04301	3.04301	3.04301	3.04301	3.04301	chr7	94536514	94925727	ENSG00000158528	PPP1R9A	+	protein_coding	114	55607	NRB1|NRBI|Neurabin-I	MIM:602468|HGNC:HGNC:14946|Ensembl:ENSG00000158528|Vega:OTTHUMG00000155566	7	7q21.3	protein phosphatase 1 regulatory subunit 9A		GO:0030425(dendrite)//GO:0015629(actin cytoskeleton)//GO:0044326(dendritic spine neck)//GO:0030175(filopodium)//GO:0005829(cytosol)//GO:0014069(postsynaptic density)//GO:0030054(cell junction)//GO:0031594(neuromuscular junction)//GO:1990761(growth cone lamellipodium)//GO:0030864(cortical actin cytoskeleton)//GO:0005737(cytoplasm)//GO:0043025(neuronal cell body)	GO:0051020(GTPase binding)//GO:0019904(protein domain specific binding)//GO:0042803(protein homodimerization activity)//GO:0019901(protein kinase binding)//GO:0008157(protein phosphatase 1 binding)//GO:0044325(ion channel binding)//GO:0051015(actin filament binding)//GO:0005515(protein binding)//GO:0008022(protein C-terminus binding)	GO:0007568(aging)//GO:0060079(excitatory postsynaptic potential)//GO:0019722(calcium-mediated signaling)//GO:0051963(regulation of synapse assembly)//GO:0007015(actin filament organization)//GO:0030833(regulation of actin filament polymerization)//GO:0051489(regulation of filopodium assembly)//GO:0031175(neuron projection development)//GO:1900272(negative regulation of long-term synaptic potentia…
chrX	46723973	46724249	chrX:46723973-46724249	276	2	4	1	2	3	1	6.33913	7.28207	5.36531	6.30424	6.47896	5.3136	chrX	46696375	46741793	ENSG00000102218	RP2	+	protein_coding	276	6102	DELXp11.3|NM23-H10|NME10|TBCCD2|XRP2	MIM:300757|HGNC:HGNC:10274|Ensembl:ENSG00000102218|HPRD:02424|Vega:OTTHUMG00000021430	X	Xp11.3	retinitis pigmentosa 2 (X-linked recessive)		GO:0005886(plasma membrane)//GO:0070062(extracellular exosome)//GO:1990075(periciliary membrane compartment)//GO:0005794(Golgi apparatus)//GO:0005814(centriole)//GO:0072372(primary cilium)//GO:0031410(cytoplasmic vesicle)//GO:0036064(ciliary basal body)//GO:0005737(cytoplasm)	GO:0005515(protein binding)//GO:0005096(GTPase activator activity)//GO:0003779(actin binding)//GO:0005525(GTP binding)//GO:0051082(unfolded protein binding)	GO:0007010(cytoskeleton organization)//GO:0007023(post-chaperonin tubulin folding pathway)//GO:0006457(protein folding)//GO:0006996(organelle organization)//GO:0000902(cell morphogenesis)//GO:0007601(visual perception)//GO:0006892(post-Golgi vesicle-mediated transport)//GO:0043547(positive regulation of GTPase activity)//GO:0015031(protein transport)
chrX	100550684	100550833	chrX:100550684-100550833	149	0	0	1	0	2	1	3.04301	3.04301	5.36531	3.04301	5.95916	5.3136								0
chr5	65329661	65330264	chr5:65329661-65330264	603	2	0	2	1	0	1	6.33913	3.04301	6.21335	5.44737	3.04301	5.3136	chr5	65222303	65378377	ENSG00000112851	ERBB2IP	+	protein_coding	603
chr9	111974014	111974313	chr9:111974014-111974313	299	1	3	1	1	1	3	5.479	6.89227	5.36531	5.44737	5.13864	6.68405	chr9	111934255	112083244	ENSG00000095203	EPB41L4B	-	protein_coding	299	54566	CG1|EHM2	MIM:610340|HGNC:HGNC:19818|Ensembl:ENSG00000095203|HPRD:09940|Vega:OTTHUMG00000020470	9	9q31-q32	erythrocyte membrane protein band 4.1 like 4B		GO:0005923(bicellular tight junction)//GO:0019898(extrinsic component of membrane)//GO:0045177(apical part of cell)//GO:0005856(cytoskeleton)//GO:0005737(cytoplasm)	GO:0008092(cytoskeletal protein binding)//GO:0005200(structural constituent of cytoskeleton)	GO:0010837(regulation of keratinocyte proliferation)//GO:0051549(positive regulation of keratinocyte migration)//GO:0031032(actomyosin structure organization)//GO:0010628(positive regulation of gene expression)//GO:0042060(wound healing)//GO:0045785(positive regulation of cell adhesion)
chr19	3528930	3529265	chr19:3528930-3529265	335	1	0	0	0	1	2	5.479	3.04301	3.04301	3.04301	5.13864	6.15578	chr19	3506271	3538328	ENSG00000105325	FZR1	+	protein_coding	335	51343	CDC20C|CDH1|FZR|FZR2|HCDH|HCDH1	MIM:603619|HGNC:HGNC:24824|HPRD:04687	19	19p13.3	fizzy/cell division cycle 20 related 1	hsa04110(Cell cycle)//hsa04120(Ubiquitin mediated proteolysis)//hsa04914(Progesterone-mediated oocyte maturation)	GO:0031965(nuclear membrane)//GO:0005654(nucleoplasm)//GO:0005680(anaphase-promoting complex)//GO:0005829(cytosol)	GO:0005515(protein binding)	GO:0051439(regulation of ubiquitin-protein ligase activity involved in mitotic cell cycle)//GO:0008284(positive regulation of cell proliferation)//GO:0007067(mitotic nuclear division)//GO:0051437(positive regulation of ubiquitin-protein ligase activity involved in regulation of mitotic cell cycle transition)//GO:0090344(negative regulation of cell aging)//GO:0051436(negative regulation of ubiquit…
chr12	133048019	133048190	chr12:133048019-133048190	171	0	1	0	2	0	1	3.04301	5.49478	3.04301	6.30424	3.04301	5.3136								0
chr7	108560747	108561260	chr7:108560747-108561260	513	1	0	1	0	4	3	5.479	3.04301	5.36531	3.04301	6.86028	6.68405								0
chr14	79687043	79687164	chr14:79687043-79687164	121	2	0	0	0	0	4	6.33913	3.04301	3.04301	3.04301	3.04301	7.06989	chr14	78708734	80330762	ENSG00000021645	NRXN3	+	protein_coding	121	9369	C14orf60	MIM:600567|HGNC:HGNC:8010|Ensembl:ENSG00000021645|HPRD:08989|Vega:OTTHUMG00000171502	14	14q31	neurexin 3	hsa04514(Cell adhesion molecules (CAMs))	GO:0043234(protein complex)//GO:0005623(cell)//GO:0016021(integral component of membrane)//GO:0005887(integral component of plasma membrane)	GO:0097109(neuroligin family protein binding)//GO:0004872(receptor activity)//GO:0005246(calcium channel regulator activity)//GO:0004888(transmembrane signaling receptor activity)//GO:0050839(cell adhesion molecule binding)//GO:0046872(metal ion binding)	GO:0007411(axon guidance)//GO:0007416(synapse assembly)//GO:0007612(learning)//GO:0007158(neuron cell-cell adhesion)//GO:0035176(social behavior)//GO:0071625(vocalization behavior)//GO:0090129(positive regulation of synapse maturation)//GO:0030534(adult behavior)//GO:0051965(positive regulation of synapse assembly)//GO:0007165(signal transduction)//GO:0001525(angiogenesis)//GO:0007269(neurotransm…
chr8	94749204	94749466	chr8:94749204-94749466	262	0	0	1	2	3	0	3.04301	3.04301	5.36531	6.30424	6.47896	3.04301	chr8	94741584	94753245	ENSG00000183808	RBM12B	-	protein_coding	262	389677	MGC:33837	HGNC:HGNC:32310|HPRD:14213	8	8q22.1	RNA binding motif protein 12B			GO:0044822(poly(A) RNA binding)//GO:0000166(nucleotide binding)//GO:0003676(nucleic acid binding)//GO:0005515(protein binding)
chr22	41530641	41530767	chr22:41530641-41530767	126	2	5	1	2	2	2	6.33913	7.58863	5.36531	6.30424	5.95916	6.15578	chr22	41487790	41576081	ENSG00000100393	EP300	+	protein_coding	126	2033	KAT3B|RSTS2|p300	MIM:602700|HGNC:HGNC:3373|Ensembl:ENSG00000100393|HPRD:04078|Vega:OTTHUMG00000150937	22	22q13.2	E1A binding protein p300	hsa04024(cAMP signaling pathway)//hsa04066(HIF-1 signaling pathway)//hsa04068(FoxO signaling pathway)//hsa04110(Cell cycle)//hsa04310(Wnt signaling pathway)//hsa04330(Notch signaling pathway)//hsa04350(TGF-beta signaling pathway)//hsa04520(Adherens junction)//hsa04630(Jak-STAT signaling pathway)//hsa04720(Long-term potentiation)//hsa04916(Melanogenesis)//hsa04919(Thyroid hormone signaling pathway…	GO:0005654(nucleoplasm)//GO:0005667(transcription factor complex)//GO:0005634(nucleus)//GO:0005737(cytoplasm)//GO:0000123(histone acetyltransferase complex)	GO:0031490(chromatin DNA binding)//GO:0004468(lysine N-acetyltransferase activity, acting on acetyl phosphate as donor)//GO:0003684(damaged DNA binding)//GO:0008134(transcription factor binding)//GO:0001228(transcriptional activator activity, RNA polymerase II transcription regulatory region sequence-specific binding)//GO:0097157(pre-mRNA intronic binding)//GO:0004402(histone acetyltransferase ac…	GO:0043969(histone H2B acetylation)//GO:0001756(somitogenesis)//GO:0018393(internal peptidyl-lysine acetylation)//GO:0000122(negative regulation of transcription from RNA polymerase II promoter)//GO:0034644(cellular response to UV)//GO:0007623(circadian rhythm)//GO:0000086(G2/M transition of mitotic cell cycle)//GO:0007519(skeletal muscle tissue development)//GO:0045444(fat cell differentiation)/…
chr3	109030338	109030553	chr3:109030338-109030553	215	0	0	1	3	2	1	3.04301	3.04301	5.36531	6.83815	5.95916	5.3136	chr3	109012635	109035364	ENSG00000163530	DPPA2	-	protein_coding	215	151871	CT100|ECAT15-2|PESCRG1	MIM:614445|HGNC:HGNC:19197|Ensembl:ENSG00000163530|HPRD:13248|Vega:OTTHUMG00000159227	3	3q13.13	developmental pluripotency associated 2		GO:0005634(nucleus)	GO:0003682(chromatin binding)	GO:2000648(positive regulation of stem cell proliferation)//GO:0006351(transcription, DNA-templated)//GO:0031060(regulation of histone methylation)//GO:0019827(stem cell population maintenance)//GO:0006355(regulation of transcription, DNA-templated)//GO:0060484(lung-associated mesenchyme development)
chr6	89759235	89759418	chr6:89759235-89759418	183	1	0	0	1	1	0	5.479	3.04301	3.04301	5.44737	5.13864	3.04301								0
chr19	15328127	15328292	chr19:15328127-15328292	165	0	1	0	0	0	0	3.04301	5.49478	3.04301	3.04301	3.04301	3.04301								0
chr3	13747227	13751670	chr3:13747227-13751670	4443	0	0	1	0	0	0	3.04301	3.04301	5.36531	3.04301	3.04301	3.04301								0
chr12	133745703	133746084	chr12:133745703-133746084	381	7	7	10	9	3	5	8.03757	8.0563	8.40102	8.35211	6.47896	7.37401	chr12	133707570	133783698	ENSG00000090612	ZNF268	+	protein_coding	381	10795	HZF3	MIM:604753|HGNC:HGNC:13061|HPRD:05300	12	12q24.33	zinc finger protein 268		GO:0005622(intracellular)//GO:0005634(nucleus)//GO:0015629(actin cytoskeleton)//GO:0005737(cytoplasm)	GO:0003676(nucleic acid binding)//GO:0046872(metal ion binding)//GO:0005515(protein binding)//GO:0003677(DNA binding)//GO:0003700(transcription factor activity, sequence-specific DNA binding)	GO:0043497(regulation of protein heterodimerization activity)//GO:0071157(negative regulation of cell cycle arrest)//GO:0008284(positive regulation of cell proliferation)//GO:0043066(negative regulation of apoptotic process)//GO:0046022(positive regulation of transcription from RNA polymerase II promoter during mitosis)//GO:0043065(positive regulation of apoptotic process)//GO:0007346(regulation …
chr12	133745703	133746084	chr12:133745703-133746084	381	7	7	10	9	3	5	8.03757	8.0563	8.40102	8.35211	6.47896	7.37401	chr12	133707570	133778955	ENSG00000256825	CTD-2140B24.4	+	protein_coding	381
chr15	99020330	99020692	chr15:99020330-99020692	362	1	0	1	0	5	4	5.479	3.04301	5.36531	3.04301	7.1616	7.06989	chr15	98980391	99057611	ENSG00000185087	FAM169B	-	protein_coding	362	283777	-	HGNC:HGNC:26835|Ensembl:ENSG00000185087|HPRD:08265|Vega:OTTHUMG00000171863	15	15q26.3	family with sequence similarity 169 member B
chr11	41562513	41563083	chr11:41562513-41563083	570	0	0	2	0	0	1	3.04301	3.04301	6.21335	3.04301	3.04301	5.3136								0
chr14	54963321	54963462	chr14:54963321-54963462	141	1	0	1	0	0	0	5.479	3.04301	5.36531	3.04301	3.04301	3.04301								0
chr8	70953654	70953973	chr8:70953654-70953973	319	0	2	0	3	1	1	3.04301	6.35651	3.04301	6.83815	5.13864	5.3136								0
chr15	69052546	69052684	chr15:69052546-69052684	138	1	1	1	0	0	0	5.479	5.49478	5.36531	3.04301	3.04301	3.04301								0
chr6	9895453	9895926	chr6:9895453-9895926	473	1	0	2	3	2	1	5.479	3.04301	6.21335	6.83815	5.95916	5.3136	chr6	9596343	10211841	ENSG00000181355	OFCC1	-	protein_coding	473	266553	MRDS1	MIM:614287|HGNC:HGNC:21017|HPRD:17659	6	6p24.3	orofacial cleft 1 candidate 1			GO:0005515(protein binding)
chr6	140748782	140748988	chr6:140748782-140748988	206	1	0	0	0	2	0	5.479	3.04301	3.04301	3.04301	5.95916	3.04301								0
chr21	44160339	44160472	chr21:44160339-44160472	133	3	0	1	1	0	1	6.87429	3.04301	5.36531	5.44737	3.04301	5.3136	chr21	44073746	44195619	ENSG00000160191	PDE9A	+	protein_coding	133	5152	HSPDE9A2	MIM:602973|HGNC:HGNC:8795|Ensembl:ENSG00000160191|HPRD:09115|Vega:OTTHUMG00000086825	21	21q22.3	phosphodiesterase 9A	hsa00230(Purine metabolism)	GO:0043204(perikaryon)//GO:0048471(perinuclear region of cytoplasm)//GO:0005794(Golgi apparatus)//GO:0005829(cytosol)//GO:0042383(sarcolemma)//GO:0005783(endoplasmic reticulum)//GO:0032587(ruffle membrane)	GO:0047555(3',5'-cyclic-GMP phosphodiesterase activity)//GO:0046872(metal ion binding)//GO:0005515(protein binding)//GO:0004114(3',5'-cyclic-nucleotide phosphodiesterase activity)	GO:0046069(cGMP catabolic process)//GO:0019934(cGMP-mediated signaling)//GO:0007596(blood coagulation)//GO:0010613(positive regulation of cardiac muscle hypertrophy)//GO:0046068(cGMP metabolic process)//GO:0007165(signal transduction)
chr10	80401734	80402080	chr10:80401734-80402080	346	1	0	0	0	0	0	5.479	3.04301	3.04301	3.04301	3.04301	3.04301								0
chr1	41622177	41622693	chr1:41622177-41622693	516	1	2	2	1	4	2	5.479	6.35651	6.21335	5.44737	6.86028	6.15578	chr1	41492872	41707826	ENSG00000010803	SCMH1	-	protein_coding	516	22955	Scml3	MIM:616396|HGNC:HGNC:19003|Ensembl:ENSG00000010803|HPRD:11540|Vega:OTTHUMG00000005720	1	1p34	sex comb on midleg homolog 1 (Drosophila)		GO:0005654(nucleoplasm)//GO:0005634(nucleus)//GO:0010369(chromocenter)	GO:0005515(protein binding)//GO:0003677(DNA binding)//GO:0003700(transcription factor activity, sequence-specific DNA binding)	GO:0016458(gene silencing)//GO:0006338(chromatin remodeling)//GO:0009653(anatomical structure morphogenesis)//GO:0006351(transcription, DNA-templated)//GO:0007283(spermatogenesis)//GO:0044267(cellular protein metabolic process)//GO:0043687(post-translational protein modification)//GO:0009952(anterior/posterior pattern specification)//GO:0045892(negative regulation of transcription, DNA-templated)…
chr4	1048626	1049274	chr4:1048626-1049274	648	0	0	1	0	0	1	3.04301	3.04301	5.36531	3.04301	3.04301	5.3136								0
chr1	1237775	1237942	chr1:1237775-1237942	167	1	0	0	0	0	1	5.479	3.04301	3.04301	3.04301	3.04301	5.3136	chr1	1227756	1244989	ENSG00000131584	ACAP3	-	protein_coding	167	116983	CENTB5	HGNC:HGNC:16754|Ensembl:ENSG00000131584|HPRD:10820|Vega:OTTHUMG00000002235	1	-	ArfGAP with coiled-coil, ankyrin repeat and PH domains 3	hsa04144(Endocytosis)		GO:0005096(GTPase activator activity)//GO:0046872(metal ion binding)	GO:0043547(positive regulation of GTPase activity)
chr6	167305220	167305339	chr6:167305220-167305339	119	1	1	2	1	0	3	5.479	5.49478	6.21335	5.44737	3.04301	6.68405	chr6	167271582	167369612	ENSG00000249141	RP11-514O12.4	-	protein_coding	119
chr6	167305220	167305339	chr6:167305220-167305339	119	1	1	2	1	0	3	5.479	5.49478	6.21335	5.44737	3.04301	6.68405	chr6	166822852	167319939	ENSG00000071242	RPS6KA2	-	protein_coding	119	6196	HU-2|MAPKAPK1C|RSK|RSK3|S6K-alpha|S6K-alpha2|p90-RSK3|p90RSK2|pp90RSK3	MIM:601685|HGNC:HGNC:10431|Ensembl:ENSG00000071242|HPRD:03403|Vega:OTTHUMG00000016007	6	6q27	ribosomal protein S6 kinase, 90kDa, polypeptide 2	hsa04010(MAPK signaling pathway)//hsa04114(Oocyte meiosis)//hsa04150(mTOR signaling pathway)//hsa04720(Long-term potentiation)//hsa04722(Neurotrophin signaling pathway)//hsa04914(Progesterone-mediated oocyte maturation)//	GO:0031965(nuclear membrane)//GO:0005829(cytosol)//GO:0005819(spindle)//GO:0005654(nucleoplasm)//GO:0005634(nucleus)//GO:0005840(ribosome)//GO:0005737(cytoplasm)	GO:0004674(protein serine/threonine kinase activity)//GO:0005524(ATP binding)//GO:0000287(magnesium ion binding)//GO:0004712(protein serine/threonine/tyrosine kinase activity)//GO:0004672(protein kinase activity)//GO:0004711(ribosomal protein S6 kinase activity)//GO:0005515(protein binding)	GO:0034166(toll-like receptor 10 signaling pathway)//GO:0010628(positive regulation of gene expression)//GO:0035666(TRIF-dependent toll-like receptor signaling pathway)//GO:0034142(toll-like receptor 4 signaling pathway)//GO:0070613(regulation of protein processing)//GO:0048011(neurotrophin TRK receptor signaling pathway)//GO:0008285(negative regulation of cell proliferation)//GO:0071322(cellular…
chr1	101004100	101004205	chr1:101004100-101004205	105	0	0	1	4	1	1	3.04301	3.04301	5.36531	7.22697	5.13864	5.3136	chr1	101003693	101007574	ENSG00000181656	GPR88	+	protein_coding	105	54112	STRG	MIM:607468|HGNC:HGNC:4539|Ensembl:ENSG00000181656|HPRD:16248|Vega:OTTHUMG00000010981	1	1p21.3	G protein-coupled receptor 88		GO:0005887(integral component of plasma membrane)//GO:0005575(cellular_component)	GO:0004930(G-protein coupled receptor activity)	GO:0007626(locomotory behavior)//GO:0007186(G-protein coupled receptor signaling pathway)//GO:0007166(cell surface receptor signaling pathway)//GO:0019228(neuronal action potential)//GO:0050885(neuromuscular process controlling balance)
chr4	70578604	70578800	chr4:70578604-70578800	196	0	1	0	0	0	0	3.04301	5.49478	3.04301	3.04301	3.04301	3.04301								0
chr3	94062864	94063042	chr3:94062864-94063042	178	0	1	2	0	1	1	3.04301	5.49478	6.21335	3.04301	5.13864	5.3136								0
chr11	36852947	36853140	chr11:36852947-36853140	193	0	0	1	0	2	2	3.04301	3.04301	5.36531	3.04301	5.95916	6.15578								0
chr15	45314274	45314631	chr15:45314274-45314631	357	1	1	1	0	2	0	5.479	5.49478	5.36531	3.04301	5.95916	3.04301								0
chr14	102202563	102203845	chr14:102202563-102203845	1282	0	1	0	2	3	0	3.04301	5.49478	3.04301	6.30424	6.47896	3.04301								0
chr1	237199221	237199849	chr1:237199221-237199849	628	1	1	0	1	1	2	5.479	5.49478	3.04301	5.44737	5.13864	6.15578								0
chr20	51308255	51308504	chr20:51308255-51308504	249	1	0	0	0	0	0	5.479	3.04301	3.04301	3.04301	3.04301	3.04301								0
chr18	29529358	29531970	chr18:29529358-29531970	2612	1	3	1	1	4	3	5.479	6.89227	5.36531	5.44737	6.86028	6.68405	chr18	29409136	29533099	ENSG00000153339	TRAPPC8	-	protein_coding	2612	22878	GSG1|HsT2706|KIAA1012|TRS85	MIM:614136|HGNC:HGNC:29169|Ensembl:ENSG00000153339|HPRD:10019|Vega:OTTHUMG00000132267	18	18q12.1	trafficking protein particle complex 8		GO:0000407(pre-autophagosomal structure)//GO:1990072(TRAPPIII protein complex)//GO:0031410(cytoplasmic vesicle)	GO:0005515(protein binding)	GO:0044804(nucleophagy)//GO:0032258(CVT pathway)//GO:0030242(pexophagy)//GO:0000045(autophagosome assembly)//GO:0034497(protein localization to pre-autophagosomal structure)//GO:0006888(ER to Golgi vesicle-mediated transport)
chr8	46927180	46933004	chr8:46927180-46933004	5824	1	0	0	1	0	1	5.479	3.04301	3.04301	5.44737	3.04301	5.3136								0
chr4	110500441	110500708	chr4:110500441-110500708	267	1	1	2	0	1	0	5.479	5.49478	6.21335	3.04301	5.13864	3.04301	chr4	110481361	110609874	ENSG00000005059	CCDC109B	+	protein_coding	267	55013	MCUb	HGNC:HGNC:26076|Ensembl:ENSG00000005059|HPRD:07939|Vega:OTTHUMG00000161103	4	4q25	coiled-coil domain containing 109B		GO:0034704(calcium channel complex)//GO:0031305(integral component of mitochondrial inner membrane)//GO:0005739(mitochondrion)//GO:0031224(intrinsic component of membrane)//GO:1990246(uniplex complex)	GO:0015292(uniporter activity)//GO:0019855(calcium channel inhibitor activity)//GO:0005262(calcium channel activity)//GO:0005216(ion channel activity)	GO:0036444(calcium ion transmembrane import into mitochondrion)//GO:0051560(mitochondrial calcium ion homeostasis)//GO:0006851(mitochondrial calcium ion transport)
chr3	121957961	121958309	chr3:121957961-121958309	348	1	1	0	0	9	2	5.479	5.49478	3.04301	3.04301	7.9722	6.15578	chr3	121902530	122005342	ENSG00000036828	CASR	+	protein_coding	348	846	CAR|EIG8|FHH|FIH|GPRC2A|HHC|HHC1|HYPOC1|NSHPT|PCAR1	MIM:601199|HGNC:HGNC:1514|Ensembl:ENSG00000036828|HPRD:03122|Vega:OTTHUMG00000159491	3	3q13	calcium sensing receptor		GO:0043679(axon terminus)//GO:0016021(integral component of membrane)//GO:0005887(integral component of plasma membrane)//GO:0009986(cell surface)//GO:0005886(plasma membrane)//GO:0016323(basolateral plasma membrane)//GO:0005737(cytoplasm)//GO:0005634(nucleus)//GO:0016324(apical plasma membrane)//GO:0043025(neuronal cell body)	GO:0004435(phosphatidylinositol phospholipase C activity)//GO:0019901(protein kinase binding)//GO:0000287(magnesium ion binding)//GO:0044325(ion channel binding)//GO:0019808(polyamine binding)//GO:0004930(G-protein coupled receptor activity)//GO:0005178(integrin binding)//GO:0008144(drug binding)//GO:0005515(protein binding)//GO:0005509(calcium ion binding)	GO:0042311(vasodilation)//GO:0032024(positive regulation of insulin secretion)//GO:0010628(positive regulation of gene expression)//GO:0009653(anatomical structure morphogenesis)//GO:0090280(positive regulation of calcium ion import)//GO:0048754(branching morphogenesis of an epithelial tube)//GO:0002931(response to ischemia)//GO:0007193(adenylate cyclase-inhibiting G-protein coupled receptor sign…
chr16	60414456	60414619	chr16:60414456-60414619	163	0	0	2	0	0	0	3.04301	3.04301	6.21335	3.04301	3.04301	3.04301								0
chr16	23219565	23219660	chr16:23219565-23219660	95	0	4	2	0	7	3	3.04301	7.28207	6.21335	3.04301	7.6231	6.68405	chr16	23194036	23228204	ENSG00000166828	SCNN1G	+	protein_coding	95	6340	BESC3|ENaCg|ENaCgamma|PHA1|SCNEG	MIM:600761|HGNC:HGNC:10602|Ensembl:ENSG00000166828|HPRD:02862|Vega:OTTHUMG00000131609	16	16p12	sodium channel epithelial 1 gamma subunit	hsa04742(Taste transduction)//hsa04960(Aldosterone-regulated sodium reabsorption)	GO:0005886(plasma membrane)//GO:0005887(integral component of plasma membrane)//GO:0009897(external side of plasma membrane)//GO:0070062(extracellular exosome)//GO:0034706(sodium channel complex)//GO:0016324(apical plasma membrane)	GO:0005272(sodium channel activity)//GO:0005515(protein binding)//GO:0015280(ligand-gated sodium channel activity)//GO:0050699(WW domain binding)//GO:0005216(ion channel activity)	GO:0035725(sodium ion transmembrane transport)//GO:0055078(sodium ion homeostasis)//GO:0007588(excretion)//GO:0050891(multicellular organismal water homeostasis)//GO:0050909(sensory perception of taste)//GO:0006814(sodium ion transport)//GO:0055085(transmembrane transport)//GO:0050896(response to stimulus)//GO:0034220(ion transmembrane transport)
chr8	43448294	43747262	chr8:43448294-43747262	298968	0	1	1	1	2	0	3.04301	5.49478	5.36531	5.44737	5.95916	3.04301								0
chr15	50508120	50508936	chr15:50508120-50508936	816	0	0	1	2	1	3	3.04301	3.04301	5.36531	6.30424	5.13864	6.68405	chr15	50474393	50528592	ENSG00000140284	SLC27A2	+	protein_coding	816	11001	ACSVL1|FACVL1|FATP2|HsT17226|VLACS|VLCS|hFACVL1	MIM:603247|HGNC:HGNC:10996|Ensembl:ENSG00000140284|HPRD:11935|Vega:OTTHUMG00000131643	15	15q21.2	solute carrier family 27 member 2	hsa03320(PPAR signaling pathway)//hsa04146(Peroxisome)//	GO:0016021(integral component of membrane)//GO:0070062(extracellular exosome)//GO:0005789(endoplasmic reticulum membrane)//GO:0005779(integral component of peroxisomal membrane)//GO:0005788(endoplasmic reticulum lumen)//GO:0005739(mitochondrion)//GO:0005778(peroxisomal membrane)//GO:0030176(integral component of endoplasmic reticulum membrane)	GO:0031957(very long-chain fatty acid-CoA ligase activity)//GO:0050197(phytanate-CoA ligase activity)//GO:0005524(ATP binding)//GO:0019899(enzyme binding)//GO:0005102(receptor binding)//GO:0070251(pristanate-CoA ligase activity)//GO:0004467(long-chain fatty acid-CoA ligase activity)//GO:0015245(fatty acid transporter activity)	GO:0044255(cellular lipid metabolic process)//GO:0006635(fatty acid beta-oxidation)//GO:0044281(small molecule metabolic process)//GO:0006699(bile acid biosynthetic process)//GO:0008206(bile acid metabolic process)//GO:0097089(methyl-branched fatty acid metabolic process)//GO:0042760(very long-chain fatty acid catabolic process)//GO:0044539(long-chain fatty acid import)//GO:0001561(fatty acid alp…
chr8	142954074	142955095	chr8:142954074-142955095	1021	0	0	1	0	1	4	3.04301	3.04301	5.36531	3.04301	5.13864	7.06989								0
chr9	136647925	136648075	chr9:136647925-136648075	150	1	0	0	0	0	0	5.479	3.04301	3.04301	3.04301	3.04301	3.04301	chr9	136627016	136857726	ENSG00000160293	VAV2	-	protein_coding	150	7410	VAV-2	MIM:600428|HGNC:HGNC:12658|Ensembl:ENSG00000160293|HPRD:02694|Vega:OTTHUMG00000020882	9	9q34.1	vav guanine nucleotide exchange factor 2	hsa04015(Rap1 signaling pathway)//hsa04024(cAMP signaling pathway)//hsa04062(Chemokine signaling pathway)//hsa04510(Focal adhesion)//hsa04650(Natural killer cell mediated cytotoxicity)//hsa04660(T cell receptor signaling pathway)//hsa04662(B cell receptor signaling pathway)//hsa04664(Fc epsilon RI signaling pathway)//hsa04666(Fc gamma R-mediated phagocytosis)//hsa04670(Leukocyte transendothelial …	GO:0005886(plasma membrane)//GO:0005829(cytosol)	GO:0005089(Rho guanyl-nucleotide exchange factor activity)//GO:0046872(metal ion binding)//GO:0005515(protein binding)//GO:0005085(guanyl-nucleotide exchange factor activity)//GO:0005154(epidermal growth factor receptor binding)	GO:0030168(platelet activation)//GO:0048013(ephrin receptor signaling pathway)//GO:0016477(cell migration)//GO:0097190(apoptotic signaling pathway)//GO:0048011(neurotrophin TRK receptor signaling pathway)//GO:0030193(regulation of blood coagulation)//GO:0043065(positive regulation of apoptotic process)//GO:0038096(Fc-gamma receptor signaling pathway involved in phagocytosis)//GO:0048010(vascular …
chr6	45283570	45283714	chr6:45283570-45283714	144	0	1	1	0	2	1	3.04301	5.49478	5.36531	3.04301	5.95916	5.3136	chr6	44777054	45345690	ENSG00000196284	SUPT3H	-	protein_coding	144	8464	SPT3|SPT3L	MIM:602947|HGNC:HGNC:11466|Ensembl:ENSG00000196284|HPRD:04254|Vega:OTTHUMG00000014773	6	6p21.1-p21.3	SPT3 homolog, SAGA and STAGA complex component	hsa05202(Transcriptional misregulation in cancer)	GO:0030914(STAGA complex)//GO:0005669(transcription factor TFIID complex)//GO:0000124(SAGA complex)//GO:0033276(transcription factor TFTC complex)//GO:0005654(nucleoplasm)//GO:0005634(nucleus)	GO:0046982(protein heterodimerization activity)//GO:0003677(DNA binding)//GO:0004402(histone acetyltransferase activity)//GO:0003713(transcription coactivator activity)	GO:0006325(chromatin organization)//GO:0098792(xenophagy)//GO:0098779(mitophagy in response to mitochondrial depolarization)//GO:0006366(transcription from RNA polymerase II promoter)//GO:0016578(histone deubiquitination)//GO:0006357(regulation of transcription from RNA polymerase II promoter)//GO:0002230(positive regulation of defense response to virus by host)//GO:0045893(positive regulation of…
chr8	129989415	129989833	chr8:129989415-129989833	418	0	1	0	3	4	2	3.04301	5.49478	3.04301	6.83815	6.86028	6.15578								0
chr19	53909955	53957120	chr19:53909955-53957120	47165	4	1	5	4	2	2	7.26376	5.49478	7.43578	7.22697	5.95916	6.15578	chr19	53893046	53930574	ENSG00000196417	ZNF765	+	protein_coding	20619	91661	-	HGNC:HGNC:25092|Ensembl:ENSG00000196417|HPRD:14285|Vega:OTTHUMG00000163079	19	19q13.42	zinc finger protein 765		GO:0005634(nucleus)	GO:0046872(metal ion binding)//GO:0005515(protein binding)//GO:0003677(DNA binding)	GO:0006351(transcription, DNA-templated)//GO:0006355(regulation of transcription, DNA-templated)
chr15	84171369	84171734	chr15:84171369-84171734	365	0	2	0	0	2	1	3.04301	6.35651	3.04301	3.04301	5.95916	5.3136	chr15	84115980	84287495	ENSG00000140600	SH3GL3	+	protein_coding	365	6457	CNSA3|EEN-B2|HsT19371|SH3D2C|SH3P13	MIM:603362|HGNC:HGNC:10832|Ensembl:ENSG00000140600|HPRD:04528|Vega:OTTHUMG00000147361	15	15q24	SH3-domain GRB2-like 3	hsa04144(Endocytosis)	GO:0031901(early endosome membrane)//GO:0070062(extracellular exosome)//GO:0005737(cytoplasm)	GO:0008289(lipid binding)//GO:0005515(protein binding)//GO:0042802(identical protein binding)	GO:0006897(endocytosis)//GO:0007417(central nervous system development)//GO:0007165(signal transduction)
chr1	39426907	39427387	chr1:39426907-39427387	480	5	2	0	1	2	0	7.57013	6.35651	3.04301	5.44737	5.95916	3.04301								0
chr13	46947298	46947615	chr13:46947298-46947615	317	3	1	1	0	10	3	6.87429	5.49478	5.36531	3.04301	8.11946	6.68405	chr13	46916139	47012325	ENSG00000102445	KIAA0226L	-	protein_coding	317	80183	C13orf18	HGNC:HGNC:20420|Ensembl:ENSG00000102445|HPRD:12615|Vega:OTTHUMG00000016868	13	13q14.13	KIAA0226-like
chr10	19205730	19205751	chr10:19205730-19205751	21	1	0	0	0	1	0	5.479	3.04301	3.04301	3.04301	5.13864	3.04301								0
chr9	117131914	117132113	chr9:117131914-117132113	199	2	0	0	1	0	0	6.33913	3.04301	3.04301	5.44737	3.04301	3.04301	chr9	117096436	117156685	ENSG00000106948	AKNA	-	protein_coding	199	80709	-	MIM:605729|HGNC:HGNC:24108|Ensembl:ENSG00000106948|HPRD:16148|Vega:OTTHUMG00000020538	9	9q32	AT-hook transcription factor		GO:0016020(membrane)//GO:0005634(nucleus)	GO:0001077(transcriptional activator activity, RNA polymerase II core promoter proximal region sequence-specific binding)//GO:0000978(RNA polymerase II core promoter proximal region sequence-specific DNA binding)	GO:0006366(transcription from RNA polymerase II promoter)//GO:0045944(positive regulation of transcription from RNA polymerase II promoter)
chr7	102094617	102094929	chr7:102094617-102094929	312	3	5	3	1	13	5	6.87429	7.58863	6.74388	5.44737	8.48807	7.37401	chr7	102073553	102097268	ENSG00000160991	ORAI2	+	protein_coding	312	80228	C7orf19|CBCIP2|MEM142B|TMEM142B	MIM:610929|HGNC:HGNC:21667|Ensembl:ENSG00000160991|HPRD:09860	7	7q22.1	ORAI calcium release-activated calcium modulator 2	hsa04020(Calcium signaling pathway)	GO:0016020(membrane)//GO:0016021(integral component of membrane)//GO:0030426(growth cone)	GO:0015279(store-operated calcium channel activity)//GO:0005515(protein binding)	GO:0002115(store-operated calcium entry)//GO:0070588(calcium ion transmembrane transport)
chr10	69835816	69836153	chr10:69835816-69836153	337	0	2	0	0	0	0	3.04301	6.35651	3.04301	3.04301	3.04301	3.04301								0
chr11	25628107	25628264	chr11:25628107-25628264	157	1	0	2	0	2	0	5.479	3.04301	6.21335	3.04301	5.95916	3.04301								0
chr3	47644446	47644882	chr3:47644446-47644882	436	3	1	1	4	2	2	6.87429	5.49478	5.36531	7.22697	5.95916	6.15578	chr3	47626762	47823596	ENSG00000173473	SMARCC1	-	protein_coding	436	6599	BAF155|CRACC1|Rsc8|SRG3|SWI3	MIM:601732|HGNC:HGNC:11104|Ensembl:ENSG00000173473|HPRD:03435|Vega:OTTHUMG00000133519	3	3p21.31	SWI/SNF related, matrix associated, actin dependent regulator of chromatin, subfamily c, member 1		GO:0071565(nBAF complex)//GO:0071564(npBAF complex)//GO:0000790(nuclear chromatin)//GO:0001741(XY body)//GO:0043234(protein complex)//GO:0016514(SWI/SNF complex)//GO:0005654(nucleoplasm)	GO:0047485(protein N-terminus binding)//GO:0031492(nucleosomal DNA binding)//GO:0005515(protein binding)//GO:0000978(RNA polymerase II core promoter proximal region sequence-specific DNA binding)//GO:0000980(RNA polymerase II distal enhancer sequence-specific DNA binding)//GO:0003713(transcription coactivator activity)	GO:0006325(chromatin organization)//GO:0006337(nucleosome disassembly)//GO:0006338(chromatin remodeling)//GO:0030850(prostate gland development)//GO:0008286(insulin receptor signaling pathway)//GO:0009887(organ morphogenesis)//GO:0006351(transcription, DNA-templated)//GO:0043044(ATP-dependent chromatin remodeling)//GO:0045944(positive regulation of transcription from RNA polymerase II promoter)//…
chr10	99148629	99148797	chr10:99148629-99148797	168	0	1	0	0	0	0	3.04301	5.49478	3.04301	3.04301	3.04301	3.04301	chr10	99116115	99161127	ENSG00000052749	RRP12	-	protein_coding	168	23223	KIAA0690	HGNC:HGNC:29100|Ensembl:ENSG00000052749|HPRD:11103|Vega:OTTHUMG00000018855	10	10q24.1	ribosomal RNA processing 12 homolog		GO:0031965(nuclear membrane)//GO:0005730(nucleolus)//GO:0016021(integral component of membrane)	GO:0044822(poly(A) RNA binding)
chr1	176592758	176592883	chr1:176592758-176592883	125	0	0	1	0	0	0	3.04301	3.04301	5.36531	3.04301	3.04301	3.04301	chr1	176432307	176814735	ENSG00000116183	PAPPA2	+	protein_coding	125	60676	PAPP-A2|PAPP-E|PAPPE|PLAC3	HGNC:HGNC:14615|Ensembl:ENSG00000116183|HPRD:10156|Vega:OTTHUMG00000035025	1	1q25.2	pappalysin 2		GO:0005622(intracellular)//GO:0070062(extracellular exosome)//GO:0005576(extracellular region)	GO:0008237(metallopeptidase activity)//GO:0008270(zinc ion binding)	GO:0006508(proteolysis)//GO:0044267(cellular protein metabolic process)//GO:0001558(regulation of cell growth)//GO:0060349(bone morphogenesis)
chr6	94249285	94249438	chr6:94249285-94249438	153	0	0	1	0	0	0	3.04301	3.04301	5.36531	3.04301	3.04301	3.04301								0
chr8	82647049	82647108	chr8:82647049-82647108	59	0	0	1	0	0	0	3.04301	3.04301	5.36531	3.04301	3.04301	3.04301	chr8	82644669	82671750	ENSG00000164695	CHMP4C	+	protein_coding	59	92421	SNF7-3|Shax3|VPS32C	MIM:610899|HGNC:HGNC:30599|Ensembl:ENSG00000164695|HPRD:18135|Vega:OTTHUMG00000164726	8	8q21.13	charged multivesicular body protein 4C	hsa04144(Endocytosis)	GO:0070062(extracellular exosome)//GO:0090543(Flemming body)//GO:0005829(cytosol)//GO:0030496(midbody)//GO:0000815(ESCRT III complex)//GO:0031902(late endosome membrane)	GO:0005515(protein binding)//GO:0042803(protein homodimerization activity)	GO:0007080(mitotic metaphase plate congression)//GO:0009838(abscission)//GO:0016197(endosomal transport)//GO:1902188(positive regulation of viral release from host cell)//GO:0061024(membrane organization)//GO:0019058(viral life cycle)//GO:0036258(multivesicular body assembly)//GO:0050792(regulation of viral process)//GO:0039702(viral budding via host ESCRT complex)//GO:0090611(ubiquitin-independe…
chr14	34585499	34585959	chr14:34585499-34585959	460	0	1	0	0	0	0	3.04301	5.49478	3.04301	3.04301	3.04301	3.04301	chr14	34393437	34931980	ENSG00000129521	EGLN3	-	protein_coding	460	112399	HIFP4H3|HIFPH3|PHD3	MIM:606426|HGNC:HGNC:14661|Ensembl:ENSG00000129521|HPRD:06972|Vega:OTTHUMG00000029498	14	14q13.1	egl-9 family hypoxia-inducible factor 3	hsa04066(HIF-1 signaling pathway)//hsa05200(Pathways in cancer)//hsa05211(Renal cell carcinoma)	GO:0005654(nucleoplasm)//GO:0005634(nucleus)//GO:0005737(cytoplasm)//GO:0005829(cytosol)	GO:0031418(L-ascorbic acid binding)//GO:0016706(oxidoreductase activity, acting on paired donors, with incorporation or reduction of molecular oxygen, 2-oxoglutarate as one donor, and incorporation of one atom each of oxygen into both donors)//GO:0016705(oxidoreductase activity, acting on paired donors, with incorporation or reduction of molecular oxygen)//GO:0016491(oxidoreductase activity)//GO:…	GO:0055114(oxidation-reduction process)//GO:0006974(cellular response to DNA damage stimulus)//GO:0001666(response to hypoxia)//GO:0071456(cellular response to hypoxia)//GO:0042127(regulation of cell proliferation)//GO:0061418(regulation of transcription from RNA polymerase II promoter in response to hypoxia)//GO:0006919(activation of cysteine-type endopeptidase activity involved in apoptotic pro…
chr2	135194555	135195011	chr2:135194555-135195011	456	2	2	1	0	1	0	6.33913	6.35651	5.36531	3.04301	5.13864	3.04301	chr2	134877554	135212192	ENSG00000152127	MGAT5	+	protein_coding	456	4249	GNT-V|GNT-VA	MIM:601774|HGNC:HGNC:7049|Ensembl:ENSG00000152127|HPRD:03467|Vega:OTTHUMG00000131681	2	2q21.3	mannosyl (alpha-1,6-)-glycoprotein beta-1,6-N-acetyl-glucosaminyltransferase	hsa00510(N-Glycan biosynthesis)//	GO:0016021(integral component of membrane)//GO:0070062(extracellular exosome)//GO:0000139(Golgi membrane)	GO:0030144(alpha-1,6-mannosylglycoprotein 6-beta-N-acetylglucosaminyltransferase activity)	GO:0043687(post-translational protein modification)//GO:0018279(protein N-linked glycosylation via asparagine)//GO:0044267(cellular protein metabolic process)
chr19	12986796	22051026	chr19:12986796-22051026	9064230	0	1	1	1	5	1	3.04301	5.49478	5.36531	5.44737	7.1616	5.3136	chr19	12986025	12992282	ENSG00000105612	DNASE2	-	protein_coding	5486	1777	DNASE2A|DNL|DNL2	MIM:126350|HGNC:HGNC:2960|Ensembl:ENSG00000105612|HPRD:00531|Vega:OTTHUMG00000180535	19	19p13.2	deoxyribonuclease II, lysosomal	hsa04142(Lysosome)	GO:0005764(lysosome)//GO:0070062(extracellular exosome)	GO:0004531(deoxyribonuclease II activity)//GO:0003677(DNA binding)	GO:0006915(apoptotic process)//GO:0000737(DNA catabolic process, endonucleolytic)//GO:0006259(DNA metabolic process)//GO:0030218(erythrocyte differentiation)
chr19	12986796	22051026	chr19:12986796-22051026	9064230	0	1	1	1	5	1	3.04301	5.49478	5.36531	5.44737	7.1616	5.3136	chr19	12995237	12997995	ENSG00000105610	KLF1	-	protein_coding	2758	10661	CDAN4|EKLF|HBFQTL6|INLU	MIM:600599|HGNC:HGNC:6345|Ensembl:ENSG00000105610|HPRD:07197|Vega:OTTHUMG00000180536	19	19p13.2	Kruppel-like factor 1 (erythroid)		GO:0005634(nucleus)//GO:0000790(nuclear chromatin)	GO:0044212(transcription regulatory region DNA binding)//GO:0046872(metal ion binding)//GO:0000987(core promoter proximal region sequence-specific DNA binding)//GO:0003700(transcription factor activity, sequence-specific DNA binding)	GO:1901653(cellular response to peptide)//GO:0030218(erythrocyte differentiation)//GO:0006351(transcription, DNA-templated)//GO:0006355(regulation of transcription, DNA-templated)//GO:0045893(positive regulation of transcription, DNA-templated)
chr19	12986796	22051026	chr19:12986796-22051026	9064230	0	1	1	1	5	1	3.04301	5.49478	5.36531	5.44737	7.1616	5.3136	chr19	13049392	13055303	ENSG00000179218	CALR	+	protein_coding	5911	811	CRT|HEL-S-99n|RO|SSA|cC1qR	MIM:109091|HGNC:HGNC:1455|Ensembl:ENSG00000179218|HPRD:00169|Vega:OTTHUMG00000180574	19	19p13.13	calreticulin	hsa04141(Protein processing in endoplasmic reticulum)//hsa04145(Phagosome)//hsa04612(Antigen processing and presentation)//hsa05142(Chagas disease (American trypanosomiasis))//hsa05166(HTLV-I infection)	GO:0042824(MHC class I peptide loading complex)//GO:0071556(integral component of lumenal side of endoplasmic reticulum membrane)//GO:0071682(endocytic vesicle lumen)//GO:0005844(polysome)//GO:0005615(extracellular space)//GO:0005737(cytoplasm)//GO:0016020(membrane)//GO:0005794(Golgi apparatus)//GO:0005788(endoplasmic reticulum lumen)//GO:0005578(proteinaceous extracellular matrix)//GO:0005622(in…	GO:0044183(protein binding involved in protein folding)//GO:0008270(zinc ion binding)//GO:0031625(ubiquitin protein ligase binding)//GO:0051082(unfolded protein binding)//GO:0005515(protein binding)//GO:0042277(peptide binding)//GO:0042562(hormone binding)//GO:0003729(mRNA binding)//GO:0005506(iron ion binding)//GO:0051087(chaperone binding)//GO:0030246(carbohydrate binding)//GO:0005178(integrin …	GO:0044267(cellular protein metabolic process)//GO:0002474(antigen processing and presentation of peptide antigen via MHC class I)//GO:0055007(cardiac muscle cell differentiation)//GO:0010628(positive regulation of gene expression)//GO:0034975(protein folding in endoplasmic reticulum)//GO:2000510(positive regulation of dendritic cell chemotaxis)//GO:0007283(spermatogenesis)//GO:0006457(protein fo…
chr19	12986796	22051026	chr19:12986796-22051026	9064230	0	1	1	1	5	1	3.04301	5.49478	5.36531	5.44737	7.1616	5.3136	chr19	13064972	13068050	ENSG00000179271	GADD45GIP1	-	protein_coding	3078	90480	CKBBP2|CKbetaBP2|CRIF1|MRP-L59|PLINP|PLINP-1|PRG6|Plinp1	MIM:605162|HGNC:HGNC:29996|HPRD:05519	19	19p13.2	GADD45G interacting protein 1		GO:0005739(mitochondrion)//GO:0005634(nucleus)//GO:0005759(mitochondrial matrix)//GO:0005761(mitochondrial ribosome)	GO:0005515(protein binding)	GO:0008284(positive regulation of cell proliferation)//GO:1903862(positive regulation of oxidative phosphorylation)//GO:0071850(mitotic cell cycle arrest)//GO:0070124(mitochondrial translational initiation)//GO:0006996(organelle organization)//GO:0032543(mitochondrial translation)//GO:0070125(mitochondrial translational elongation)//GO:0016032(viral process)//GO:0070126(mitochondrial translationa…
chr19	12986796	22051026	chr19:12986796-22051026	9064230	0	1	1	1	5	1	3.04301	5.49478	5.36531	5.44737	7.1616	5.3136	chr19	13075973	13085567	ENSG00000179284	DAND5	+	protein_coding	9594	199699	CER2|CERL2|CKTSF1B3|COCO|CRL2|DANTE|GREM3|SP1	MIM:609068|HGNC:HGNC:26780|Ensembl:ENSG00000179284|HPRD:08788|Vega:OTTHUMG00000180725	19	19p13.2	DAN domain family member 5, BMP antagonist		GO:0005576(extracellular region)	GO:0016015(morphogen activity)	GO:0061371(determination of heart left/right asymmetry)//GO:0030514(negative regulation of BMP signaling pathway)//GO:0003283(atrial septum development)//GO:0038101(sequestering of nodal from receptor via nodal binding)//GO:0003140(determination of left/right asymmetry in lateral mesoderm)//GO:0030512(negative regulation of transforming growth factor beta receptor signaling pathway)//GO:1900108(n…
chr19	12986796	22051026	chr19:12986796-22051026	9064230	0	1	1	1	5	1	3.04301	5.49478	5.36531	5.44737	7.1616	5.3136	chr19	13209847	13213975	ENSG00000104903	LYL1	-	protein_coding	4128	4066	bHLHa18	MIM:151440|HGNC:HGNC:6734|Ensembl:ENSG00000104903|HPRD:01046|Vega:OTTHUMG00000180736	19	19p13.2	lymphoblastic leukemia associated hematopoiesis regulator 1	hsa05202(Transcriptional misregulation in cancer)	GO:0005634(nucleus)	GO:0000981(RNA polymerase II transcription factor activity, sequence-specific DNA binding)//GO:0046983(protein dimerization activity)//GO:0005515(protein binding)//GO:0000977(RNA polymerase II regulatory region sequence-specific DNA binding)//GO:0003677(DNA binding)	GO:0001955(blood vessel maturation)//GO:0006351(transcription, DNA-templated)//GO:0030183(B cell differentiation)//GO:0060216(definitive hemopoiesis)//GO:0006357(regulation of transcription from RNA polymerase II promoter)//GO:0006355(regulation of transcription, DNA-templated)//GO:0045893(positive regulation of transcription, DNA-templated)
chr19	12986796	22051026	chr19:12986796-22051026	9064230	0	1	1	1	5	1	3.04301	5.49478	5.36531	5.44737	7.1616	5.3136	chr19	13254872	13261197	ENSG00000104915	STX10	-	protein_coding	6325	8677	SYN10|hsyn10	MIM:603765|HGNC:HGNC:11428|Ensembl:ENSG00000104915|HPRD:04791|Vega:OTTHUMG00000180759	19	19p13.2	syntaxin 10	hsa04130(SNARE interactions in vesicular transport)	GO:0016021(integral component of membrane)//GO:0005802(trans-Golgi network)//GO:0016020(membrane)//GO:0048471(perinuclear region of cytoplasm)//GO:0031201(SNARE complex)//GO:0000139(Golgi membrane)//GO:0005622(intracellular)//GO:0031982(vesicle)	GO:0005484(SNAP receptor activity)//GO:0005515(protein binding)//GO:0019905(syntaxin binding)	GO:0042147(retrograde transport, endosome to Golgi)//GO:0048193(Golgi vesicle transport)//GO:0032880(regulation of protein localization)//GO:0061025(membrane fusion)//GO:0048278(vesicle docking)//GO:0006886(intracellular protein transport)//GO:0034498(early endosome to Golgi transport)//GO:0006906(vesicle fusion)
chr19	12986796	22051026	chr19:12986796-22051026	9064230	0	1	1	1	5	1	3.04301	5.49478	5.36531	5.44737	7.1616	5.3136	chr19	13261229	13265722	ENSG00000160888	IER2	+	protein_coding	4493	9592	ETR101	HGNC:HGNC:28871|Ensembl:ENSG00000160888|HPRD:09997|Vega:OTTHUMG00000180790	19	19p13.2	immediate early response 2		GO:0005654(nucleoplasm)//GO:0005634(nucleus)//GO:0005737(cytoplasm)	GO:0003677(DNA binding)	GO:0048870(cell motility)//GO:0030182(neuron differentiation)//GO:0071774(response to fibroblast growth factor)
chr19	12986796	22051026	chr19:12986796-22051026	9064230	0	1	1	1	5	1	3.04301	5.49478	5.36531	5.44737	7.1616	5.3136	chr19	13884982	13889276	ENSG00000104979	C19orf53	+	protein_coding	4294	28974	HSPC023|LYDG10	HGNC:HGNC:24991|HPRD:13687	19	19p13.2	chromosome 19 open reading frame 53
chr19	12986796	22051026	chr19:12986796-22051026	9064230	0	1	1	1	5	1	3.04301	5.49478	5.36531	5.44737	7.1616	5.3136	chr19	14063304	14072254	ENSG00000132017	DCAF15	+	protein_coding	8950	90379	C19orf72	HGNC:HGNC:25095|Ensembl:ENSG00000132017|Vega:OTTHUMG00000181882	19	19p13.12	DDB1 and CUL4 associated factor 15				GO:0016567(protein ubiquitination)
chr19	12986796	22051026	chr19:12986796-22051026	9064230	0	1	1	1	5	1	3.04301	5.49478	5.36531	5.44737	7.1616	5.3136	chr19	14164177	14169971	ENSG00000187867	PALM3	-	protein_coding	5794	342979	-	HGNC:HGNC:33274|Ensembl:ENSG00000187867|Vega:OTTHUMG00000181991	19	19p13.12	paralemmin 3		GO:0005886(plasma membrane)//GO:0005737(cytoplasm)	GO:0005524(ATP binding)//GO:0005515(protein binding)	GO:0001960(negative regulation of cytokine-mediated signaling pathway)//GO:0032496(response to lipopolysaccharide)//GO:0008063(Toll signaling pathway)
chr19	12986796	22051026	chr19:12986796-22051026	9064230	0	1	1	1	5	1	3.04301	5.49478	5.36531	5.44737	7.1616	5.3136	chr19	14183348	14185874	ENSG00000141854	hsa-mir-1199	+	protein_coding	2526
chr19	12986796	22051026	chr19:12986796-22051026	9064230	0	1	1	1	5	1	3.04301	5.49478	5.36531	5.44737	7.1616	5.3136	chr19	14192431	14196687	ENSG00000188032	C19orf67	-	protein_coding	4256	646457	-	HGNC:HGNC:34354|Ensembl:ENSG00000188032|Vega:OTTHUMG00000169303	19	19p13.12	chromosome 19 open reading frame 67
chr19	12986796	22051026	chr19:12986796-22051026	9064230	0	1	1	1	5	1	3.04301	5.49478	5.36531	5.44737	7.1616	5.3136	chr19	14198652	14201848	ENSG00000141858	SAMD1	-	protein_coding	3196	90378	-	HGNC:HGNC:17958|HPRD:18011	19	19p13.12	sterile alpha motif domain containing 1		GO:0005576(extracellular region)//GO:0005737(cytoplasm)
chr19	12986796	22051026	chr19:12986796-22051026	9064230	0	1	1	1	5	1	3.04301	5.49478	5.36531	5.44737	7.1616	5.3136	chr19	14519631	14530192	ENSG00000123136	DDX39A	-	protein_coding	10561	10212	BAT1|BAT1L|DDX39|DDXL|URH49	HGNC:HGNC:17821|Ensembl:ENSG00000123136|HPRD:10861|Vega:OTTHUMG00000182181	19	19p13.12	DEAD-box helicase 39A		GO:0016020(membrane)//GO:0005634(nucleus)//GO:0005737(cytoplasm)//GO:0005681(spliceosomal complex)	GO:0005524(ATP binding)//GO:0044822(poly(A) RNA binding)//GO:0003676(nucleic acid binding)//GO:0005515(protein binding)//GO:0004004(ATP-dependent RNA helicase activity)	GO:0006406(mRNA export from nucleus)//GO:0000398(mRNA splicing, via spliceosome)//GO:0010501(RNA secondary structure unwinding)//GO:0010468(regulation of gene expression)//GO:0006974(cellular response to DNA damage stimulus)
chr19	12986796	22051026	chr19:12986796-22051026	9064230	0	1	1	1	5	1	3.04301	5.49478	5.36531	5.44737	7.1616	5.3136	chr19	14583278	14586174	ENSG00000160951	PTGER1	-	protein_coding	2896	5731	EP1	MIM:176802|HGNC:HGNC:9593|Ensembl:ENSG00000160951|HPRD:08903|Vega:OTTHUMG00000039610	19	19p13.1	prostaglandin E receptor 1	hsa04020(Calcium signaling pathway)//hsa04080(Neuroactive ligand-receptor interaction)//hsa05200(Pathways in cancer)	GO:0005886(plasma membrane)//GO:0005887(integral component of plasma membrane)	GO:0004957(prostaglandin E receptor activity)	GO:0032496(response to lipopolysaccharide)//GO:0007186(G-protein coupled receptor signaling pathway)
chr19	12986796	22051026	chr19:12986796-22051026	9064230	0	1	1	1	5	1	3.04301	5.49478	5.36531	5.44737	7.1616	5.3136	chr19	14834747	14835121	ENSG00000268550	AC090427.1	+	protein_coding	374
chr19	12986796	22051026	chr19:12986796-22051026	9064230	0	1	1	1	5	1	3.04301	5.49478	5.36531	5.44737	7.1616	5.3136	chr19	14909958	14911023	ENSG00000127530	OR7C1	-	protein_coding	1065	26664	CIT-HSP-146E8|HSTPCR86P|OR19-5|OR7C4|TPCR86	HGNC:HGNC:8373|Ensembl:ENSG00000127530|HPRD:17783|Vega:OTTHUMG00000183411	19	19p13.1	olfactory receptor family 7 subfamily C member 1	hsa04740(Olfactory transduction)	GO:0005886(plasma membrane)//GO:0016021(integral component of membrane)	GO:0004930(G-protein coupled receptor activity)//GO:0004984(olfactory receptor activity)	GO:0050911(detection of chemical stimulus involved in sensory perception of smell)//GO:0007186(G-protein coupled receptor signaling pathway)//GO:0007283(spermatogenesis)
chr19	12986796	22051026	chr19:12986796-22051026	9064230	0	1	1	1	5	1	3.04301	5.49478	5.36531	5.44737	7.1616	5.3136	chr19	14951760	14952689	ENSG00000127515	OR7A10	-	protein_coding	929	390892	BC85395_3|OR19-18	HGNC:HGNC:8356|Ensembl:ENSG00000127515|HPRD:17780|Vega:OTTHUMG00000183412	19	19p13.12	olfactory receptor family 7 subfamily A member 10	hsa04740(Olfactory transduction)	GO:0005886(plasma membrane)//GO:0016021(integral component of membrane)	GO:0004930(G-protein coupled receptor activity)//GO:0004984(olfactory receptor activity)	GO:0050911(detection of chemical stimulus involved in sensory perception of smell)//GO:0007186(G-protein coupled receptor signaling pathway)
chr19	12986796	22051026	chr19:12986796-22051026	9064230	0	1	1	1	5	1	3.04301	5.49478	5.36531	5.44737	7.1616	5.3136	chr19	15052301	15053260	ENSG00000127529	OR7C2	+	protein_coding	959	26658	CIT-HSP-87M17|OR19-18|OR7C3	HGNC:HGNC:8374|Ensembl:ENSG00000127529|HPRD:15072|Vega:OTTHUMG00000183350	19	19p13.1	olfactory receptor family 7 subfamily C member 2	hsa04740(Olfactory transduction)	GO:0005886(plasma membrane)//GO:0016021(integral component of membrane)	GO:0004930(G-protein coupled receptor activity)//GO:0004984(olfactory receptor activity)	GO:0050911(detection of chemical stimulus involved in sensory perception of smell)//GO:0007186(G-protein coupled receptor signaling pathway)
chr19	12986796	22051026	chr19:12986796-22051026	9064230	0	1	1	1	5	1	3.04301	5.49478	5.36531	5.44737	7.1616	5.3136	chr19	15160195	15169104	ENSG00000105141	CASP14	+	protein_coding	8909	23581	-	MIM:605848|HGNC:HGNC:1502|Ensembl:ENSG00000105141|HPRD:05788|Vega:OTTHUMG00000183205	19	19p13.1	caspase 14		GO:0045095(keratin filament)//GO:0005634(nucleus)//GO:0005737(cytoplasm)//GO:0070062(extracellular exosome)	GO:0005515(protein binding)//GO:0004197(cysteine-type endopeptidase activity)//GO:0097153(cysteine-type endopeptidase activity involved in apoptotic process)	GO:0006508(proteolysis)//GO:0070268(cornification)//GO:0006915(apoptotic process)//GO:0008544(epidermis development)//GO:0031424(keratinization)
chr19	12986796	22051026	chr19:12986796-22051026	9064230	0	1	1	1	5	1	3.04301	5.49478	5.36531	5.44737	7.1616	5.3136	chr19	15197791	15199032	ENSG00000094661	OR1I1	+	protein_coding	1241	126370	OR19-20|OR1I1P|OR1I1Q	HGNC:HGNC:8207|Ensembl:ENSG00000094661|HPRD:14915|Vega:OTTHUMG00000183206	19	19p13.12	olfactory receptor family 1 subfamily I member 1	hsa04740(Olfactory transduction)	GO:0005886(plasma membrane)//GO:0016021(integral component of membrane)	GO:0004930(G-protein coupled receptor activity)//GO:0004984(olfactory receptor activity)	GO:0050911(detection of chemical stimulus involved in sensory perception of smell)//GO:0007186(G-protein coupled receptor signaling pathway)
chr19	12986796	22051026	chr19:12986796-22051026	9064230	0	1	1	1	5	1	3.04301	5.49478	5.36531	5.44737	7.1616	5.3136	chr19	15225795	15236596	ENSG00000105135	ILVBL	-	protein_coding	10801	10994	209L8|AHAS|ILV2H	MIM:605770|HGNC:HGNC:6041|Ensembl:ENSG00000105135|HPRD:16152|Vega:OTTHUMG00000165630	19	19p13.1	ilvB (bacterial acetolactate synthase)-like		GO:0016020(membrane)//GO:0016021(integral component of membrane)	GO:0003674(molecular_function)//GO:0030976(thiamine pyrophosphate binding)//GO:0000287(magnesium ion binding)//GO:0003824(catalytic activity)//GO:0005515(protein binding)//GO:0016740(transferase activity)	GO:0008152(metabolic process)//GO:0008150(biological_process)
chr19	12986796	22051026	chr19:12986796-22051026	9064230	0	1	1	1	5	1	3.04301	5.49478	5.36531	5.44737	7.1616	5.3136	chr19	15337730	15344246	ENSG00000105131	EPHX3	-	protein_coding	6516	79852	ABHD9|EH3	HGNC:HGNC:23760|Ensembl:ENSG00000105131|HPRD:12410|Vega:OTTHUMG00000183251	19	19p13.12	epoxide hydrolase 3		GO:0016021(integral component of membrane)//GO:0005575(cellular_component)//GO:0005576(extracellular region)	GO:0003674(molecular_function)//GO:0016787(hydrolase activity)	GO:0008152(metabolic process)//GO:0008150(biological_process)
chr19	12986796	22051026	chr19:12986796-22051026	9064230	0	1	1	1	5	1	3.04301	5.49478	5.36531	5.44737	7.1616	5.3136	chr19	15838834	15839862	ENSG00000171942	OR10H2	+	protein_coding	1028	26538	-	HGNC:HGNC:8173|Ensembl:ENSG00000171942|HPRD:17668|Vega:OTTHUMG00000182389	19	19p13.1	olfactory receptor family 10 subfamily H member 2	hsa04740(Olfactory transduction)	GO:0005886(plasma membrane)//GO:0016021(integral component of membrane)	GO:0004930(G-protein coupled receptor activity)//GO:0004984(olfactory receptor activity)	GO:0050911(detection of chemical stimulus involved in sensory perception of smell)//GO:0007186(G-protein coupled receptor signaling pathway)
chr19	12986796	22051026	chr19:12986796-22051026	9064230	0	1	1	1	5	1	3.04301	5.49478	5.36531	5.44737	7.1616	5.3136	chr19	15852203	15853153	ENSG00000171936	OR10H3	+	protein_coding	950	26532	-	HGNC:HGNC:8174|Ensembl:ENSG00000171936|HPRD:17669|Vega:OTTHUMG00000182390	19	19p13.1	olfactory receptor family 10 subfamily H member 3	hsa04740(Olfactory transduction)	GO:0005886(plasma membrane)//GO:0016021(integral component of membrane)	GO:0004930(G-protein coupled receptor activity)//GO:0004984(olfactory receptor activity)	GO:0050911(detection of chemical stimulus involved in sensory perception of smell)//GO:0007186(G-protein coupled receptor signaling pathway)
chr19	12986796	22051026	chr19:12986796-22051026	9064230	0	1	1	1	5	1	3.04301	5.49478	5.36531	5.44737	7.1616	5.3136	chr19	15904761	15905892	ENSG00000172519	OR10H5	+	protein_coding	1131	284433	OR19-25|OR19-26	HGNC:HGNC:15389|Ensembl:ENSG00000172519|HPRD:17670|Vega:OTTHUMG00000182284	19	19p13.12	olfactory receptor family 10 subfamily H member 5	hsa04740(Olfactory transduction)	GO:0005886(plasma membrane)//GO:0016021(integral component of membrane)	GO:0004930(G-protein coupled receptor activity)//GO:0004984(olfactory receptor activity)	GO:0050911(detection of chemical stimulus involved in sensory perception of smell)//GO:0007186(G-protein coupled receptor signaling pathway)
chr19	12986796	22051026	chr19:12986796-22051026	9064230	0	1	1	1	5	1	3.04301	5.49478	5.36531	5.44737	7.1616	5.3136	chr19	15917817	15918936	ENSG00000186723	OR10H1	-	protein_coding	1119	26539	-	HGNC:HGNC:8172|Ensembl:ENSG00000186723|HPRD:17667|Vega:OTTHUMG00000182285	19	19p13.1	olfactory receptor family 10 subfamily H member 1	hsa04740(Olfactory transduction)	GO:0005886(plasma membrane)//GO:0016021(integral component of membrane)	GO:0004930(G-protein coupled receptor activity)//GO:0004984(olfactory receptor activity)	GO:0050911(detection of chemical stimulus involved in sensory perception of smell)//GO:0007186(G-protein coupled receptor signaling pathway)
chr19	12986796	22051026	chr19:12986796-22051026	9064230	0	1	1	1	5	1	3.04301	5.49478	5.36531	5.44737	7.1616	5.3136	chr19	16059818	16060768	ENSG00000176231	OR10H4	+	protein_coding	950	126541	OR19-28	HGNC:HGNC:15388|Ensembl:ENSG00000176231|HPRD:14891|Vega:OTTHUMG00000182268	19	19p13.12	olfactory receptor family 10 subfamily H member 4	hsa04740(Olfactory transduction)	GO:0005886(plasma membrane)//GO:0016021(integral component of membrane)	GO:0003674(molecular_function)//GO:0004930(G-protein coupled receptor activity)//GO:0004984(olfactory receptor activity)	GO:0050911(detection of chemical stimulus involved in sensory perception of smell)//GO:0007186(G-protein coupled receptor signaling pathway)//GO:0008150(biological_process)
chr19	12986796	22051026	chr19:12986796-22051026	9064230	0	1	1	1	5	1	3.04301	5.49478	5.36531	5.44737	7.1616	5.3136	chr19	16272179	16284336	ENSG00000141977	CIB3	-	protein_coding	12157	117286	KIP3	MIM:610645|HGNC:HGNC:24580|Ensembl:ENSG00000141977|HPRD:16713|Vega:OTTHUMG00000182281	19	19p13.12	calcium and integrin binding family member 3			GO:0005515(protein binding)//GO:0000287(magnesium ion binding)//GO:0005509(calcium ion binding)
chr19	12986796	22051026	chr19:12986796-22051026	9064230	0	1	1	1	5	1	3.04301	5.49478	5.36531	5.44737	7.1616	5.3136	chr19	16435628	16438685	ENSG00000127528	KLF2	+	protein_coding	3057	10365	LKLF	MIM:602016|HGNC:HGNC:6347|Ensembl:ENSG00000127528|HPRD:03602|Vega:OTTHUMG00000182330	19	19p13.11	Kruppel-like factor 2	hsa04068(FoxO signaling pathway)	GO:0005634(nucleus)	GO:0043565(sequence-specific DNA binding)//GO:0046872(metal ion binding)//GO:0005515(protein binding)//GO:0003700(transcription factor activity, sequence-specific DNA binding)	GO:0000902(cell morphogenesis)//GO:0045429(positive regulation of nitric oxide biosynthetic process)//GO:0071409(cellular response to cycloheximide)//GO:1901653(cellular response to peptide)//GO:0035264(multicellular organism growth)//GO:0070301(cellular response to hydrogen peroxide)//GO:0040029(regulation of gene expression, epigenetic)//GO:0006351(transcription, DNA-templated)//GO:0071356(cell…
chr19	12986796	22051026	chr19:12986796-22051026	9064230	0	1	1	1	5	1	3.04301	5.49478	5.36531	5.44737	7.1616	5.3136	chr19	16999671	17003417	ENSG00000127533	F2RL3	+	protein_coding	3746	9002	PAR4	MIM:602779|HGNC:HGNC:3540|HPRD:04148	19	19p12	F2R like thrombin/trypsin receptor 3	hsa04015(Rap1 signaling pathway)//hsa04080(Neuroactive ligand-receptor interaction)//hsa04610(Complement and coagulation cascades)//hsa04611(Platelet activation)//hsa05200(Pathways in cancer)	GO:0016021(integral component of membrane)//GO:0005887(integral component of plasma membrane)//GO:0005576(extracellular region)//GO:0005886(plasma membrane)	GO:0015057(thrombin receptor activity)	GO:0070493(thrombin receptor signaling pathway)//GO:0030168(platelet activation)//GO:0007200(phospholipase C-activating G-protein coupled receptor signaling pathway)//GO:0007596(blood coagulation)//GO:0009611(response to wounding)//GO:0051281(positive regulation of release of sequestered calcium ion into cytosol)//GO:0060155(platelet dense granule organization)//GO:0007165(signal transduction)
chr19	12986796	22051026	chr19:12986796-22051026	9064230	0	1	1	1	5	1	3.04301	5.49478	5.36531	5.44737	7.1616	5.3136	chr19	17326155	17330638	ENSG00000053501	USE1	+	protein_coding	4483	55850	D12|MDS032|P31|SLT1	MIM:610675|HGNC:HGNC:30882|Ensembl:ENSG00000053501|HPRD:11299|Vega:OTTHUMG00000182723	19	19p13.11	unconventional SNARE in the ER 1 homolog (S. cerevisiae)	hsa04130(SNARE interactions in vesicular transport)	GO:0005783(endoplasmic reticulum)//GO:0016021(integral component of membrane)//GO:0005789(endoplasmic reticulum membrane)//GO:0005764(lysosome)	GO:0005515(protein binding)	GO:0007041(lysosomal transport)//GO:0032940(secretion by cell)//GO:0060628(regulation of ER to Golgi vesicle-mediated transport)//GO:0030163(protein catabolic process)//GO:0006888(ER to Golgi vesicle-mediated transport)//GO:0015031(protein transport)//GO:0071786(endoplasmic reticulum tubular network organization)
chr19	12986796	22051026	chr19:12986796-22051026	9064230	0	1	1	1	5	1	3.04301	5.49478	5.36531	5.44737	7.1616	5.3136	chr19	17337013	17340028	ENSG00000099330	OCEL1	+	protein_coding	3015	79629	FWP009|S863-9	HGNC:HGNC:26221|Ensembl:ENSG00000099330|HPRD:08004|Vega:OTTHUMG00000182726	19	19p13.11	occludin/ELL domain containing 1		GO:0016021(integral component of membrane)
chr19	12986796	22051026	chr19:12986796-22051026	9064230	0	1	1	1	5	1	3.04301	5.49478	5.36531	5.44737	7.1616	5.3136	chr19	17392454	17398455	ENSG00000160117	ANKLE1	+	protein_coding	6001	126549	ANKRD41|LEM3|LEMD6	HGNC:HGNC:26812|Ensembl:ENSG00000160117|HPRD:08801|Vega:OTTHUMG00000150839	19	19p13.11	ankyrin repeat and LEM domain containing 1		GO:0016021(integral component of membrane)
chr19	12986796	22051026	chr19:12986796-22051026	9064230	0	1	1	1	5	1	3.04301	5.49478	5.36531	5.44737	7.1616	5.3136	chr19	17434032	17445638	ENSG00000074855	ANO8	-	protein_coding	11606	57719	KIAA1623|TMEM16H	MIM:610216|HGNC:HGNC:29329|Ensembl:ENSG00000074855|HPRD:17223|Vega:OTTHUMG00000182665	19	19p13.11	anoctamin 8		GO:0005622(intracellular)//GO:0016021(integral component of membrane)//GO:0005886(plasma membrane)	GO:0005229(intracellular calcium activated chloride channel activity)	GO:1902476(chloride transmembrane transport)//GO:0055085(transmembrane transport)//GO:0006821(chloride transport)//GO:0034220(ion transmembrane transport)
chr19	12986796	22051026	chr19:12986796-22051026	9064230	0	1	1	1	5	1	3.04301	5.49478	5.36531	5.44737	7.1616	5.3136	chr19	17566234	17571763	ENSG00000171773	NXNL1	-	protein_coding	5529	115861	RDCVF|TXNL6	MIM:608791|HGNC:HGNC:25179|Ensembl:ENSG00000171773|HPRD:12300|Vega:OTTHUMG00000182798	19	19p13.11	nucleoredoxin-like 1		GO:0005739(mitochondrion)//GO:0005640(nuclear outer membrane)		GO:0045494(photoreceptor cell maintenance)
chr19	12986796	22051026	chr19:12986796-22051026	9064230	0	1	1	1	5	1	3.04301	5.49478	5.36531	5.44737	7.1616	5.3136	chr19	17927321	17932383	ENSG00000248099	INSL3	-	protein_coding	5062	3640	RLF|RLNL|ley-I-L	MIM:146738|HGNC:HGNC:6086|Ensembl:ENSG00000248099|HPRD:08854|Vega:OTTHUMG00000183481	19	19p13.11	insulin like 3		GO:0048471(perinuclear region of cytoplasm)//GO:0005576(extracellular region)//GO:0005615(extracellular space)	GO:0001664(G-protein coupled receptor binding)//GO:0005102(receptor binding)//GO:0002020(protease binding)//GO:0005179(hormone activity)//GO:0005158(insulin receptor binding)	GO:0001556(oocyte maturation)//GO:0008284(positive regulation of cell proliferation)//GO:0043066(negative regulation of apoptotic process)//GO:0007267(cell-cell signaling)//GO:0008584(male gonad development)//GO:0007283(spermatogenesis)//GO:0001701(in utero embryonic development)//GO:0008285(negative regulation of cell proliferation)//GO:0007193(adenylate cyclase-inhibiting G-protein coupled rece…
chr19	12986796	22051026	chr19:12986796-22051026	9064230	0	1	1	1	5	1	3.04301	5.49478	5.36531	5.44737	7.1616	5.3136	chr19	18043825	18054800	ENSG00000007080	CCDC124	+	protein_coding	10975	115098	-	HGNC:HGNC:25171|Ensembl:ENSG00000007080|HPRD:14008|Vega:OTTHUMG00000183405	19	19p13.11	coiled-coil domain containing 124		GO:0005815(microtubule organizing center)//GO:0005886(plasma membrane)//GO:0030496(midbody)//GO:0005737(cytoplasm)	GO:0044822(poly(A) RNA binding)	GO:0007049(cell cycle)//GO:0051301(cell division)
chr19	12986796	22051026	chr19:12986796-22051026	9064230	0	1	1	1	5	1	3.04301	5.49478	5.36531	5.44737	7.1616	5.3136	chr19	18303992	18307758	ENSG00000254858	MPV17L2	+	protein_coding	3766	84769	FKSG24	MIM:616133|HGNC:HGNC:28177|Ensembl:ENSG00000254858|HPRD:13324|Vega:OTTHUMG00000165628	19	19p13.11	MPV17 mitochondrial membrane protein-like 2	hsa04146(Peroxisome)	GO:0005743(mitochondrial inner membrane)//GO:0016021(integral component of membrane)//GO:0005762(mitochondrial large ribosomal subunit)		GO:0070131(positive regulation of mitochondrial translation)//GO:0061668(mitochondrial ribosome assembly)
chr19	12986796	22051026	chr19:12986796-22051026	9064230	0	1	1	1	5	1	3.04301	5.49478	5.36531	5.44737	7.1616	5.3136	chr19	18307594	18314884	ENSG00000105649	RAB3A	-	protein_coding	7290	5864	-	MIM:179490|HGNC:HGNC:9777|Ensembl:ENSG00000105649|HPRD:01535|Vega:OTTHUMG00000137378	19	19p13.2	RAB3A, member RAS oncogene family	hsa04721(Synaptic vesicle cycle)//hsa04911(Insulin secretion)	GO:0061202(clathrin-sculpted gamma-aminobutyric acid transport vesicle membrane)//GO:0005768(endosome)//GO:0005886(plasma membrane)//GO:0060201(clathrin-sculpted acetylcholine transport vesicle membrane)//GO:0001669(acrosomal vesicle)//GO:0043234(protein complex)//GO:0030424(axon)//GO:0060203(clathrin-sculpted glutamate transport vesicle membrane)//GO:0005829(cytosol)//GO:0008021(synaptic vesicle…	GO:0051020(GTPase binding)//GO:0031489(myosin V binding)//GO:0003924(GTPase activity)//GO:0001671(ATPase activator activity)//GO:0005525(GTP binding)//GO:0005515(protein binding)//GO:0008022(protein C-terminus binding)//GO:0051117(ATPase binding)	GO:0048790(maintenance of presynaptic active zone structure)//GO:0016188(synaptic vesicle maturation)//GO:0032781(positive regulation of ATPase activity)//GO:0007274(neuromuscular synaptic transmission)//GO:0016079(synaptic vesicle exocytosis)//GO:0007268(synaptic transmission)//GO:0007005(mitochondrion organization)//GO:0036465(synaptic vesicle recycling)//GO:0031630(regulation of synaptic vesic…
chr19	12986796	22051026	chr19:12986796-22051026	9064230	0	1	1	1	5	1	3.04301	5.49478	5.36531	5.44737	7.1616	5.3136	chr19	18390563	18392432	ENSG00000130522	JUND	-	protein_coding	1869	3727	AP-1	MIM:165162|HGNC:HGNC:6206|Ensembl:ENSG00000130522|HPRD:01304|Vega:OTTHUMG00000183355	19	19p13.2	jun D proto-oncogene	hsa04010(MAPK signaling pathway)//hsa04380(Osteoclast differentiation)	GO:0005634(nucleus)//GO:0005667(transcription factor complex)//GO:0000790(nuclear chromatin)//GO:0032993(protein-DNA complex)//GO:0000785(chromatin)	GO:0003700(transcription factor activity, sequence-specific DNA binding)//GO:0000981(RNA polymerase II transcription factor activity, sequence-specific DNA binding)//GO:0019899(enzyme binding)//GO:0000978(RNA polymerase II core promoter proximal region sequence-specific DNA binding)//GO:0044212(transcription regulatory region DNA binding)//GO:0016922(ligand-dependent nuclear receptor binding)//GO…	GO:0000122(negative regulation of transcription from RNA polymerase II promoter)//GO:0007623(circadian rhythm)//GO:0051726(regulation of cell cycle)//GO:0042493(response to drug)//GO:0006366(transcription from RNA polymerase II promoter)//GO:0032496(response to lipopolysaccharide)//GO:0045944(positive regulation of transcription from RNA polymerase II promoter)//GO:0009314(response to radiation)/…
chr19	12986796	22051026	chr19:12986796-22051026	9064230	0	1	1	1	5	1	3.04301	5.49478	5.36531	5.44737	7.1616	5.3136	chr19	18501954	18508427	ENSG00000175489	LRRC25	-	protein_coding	6473	126364	MAPA	MIM:607518|HGNC:HGNC:29806|Ensembl:ENSG00000175489|HPRD:09597|Vega:OTTHUMG00000183361	19	19p13.11	leucine rich repeat containing 25		GO:0016021(integral component of membrane)	GO:0005515(protein binding)
chr19	12986796	22051026	chr19:12986796-22051026	9064230	0	1	1	1	5	1	3.04301	5.49478	5.36531	5.44737	7.1616	5.3136	chr19	18682540	18688360	ENSG00000221983	UBA52	+	protein_coding	5820	7311	CEP52|HUBCEP52|L40|RPL40	MIM:191321|HGNC:HGNC:12458|Ensembl:ENSG00000221983|HPRD:08931|Vega:OTTHUMG00000183110	19	19p13.1-p12	ubiquitin A-52 residue ribosomal protein fusion product 1	hsa03010(Ribosome)	GO:0005886(plasma membrane)//GO:0043209(myelin sheath)//GO:0010008(endosome membrane)//GO:0005829(cytosol)//GO:0005765(lysosomal membrane)//GO:0070062(extracellular exosome)//GO:0030666(endocytic vesicle membrane)//GO:0005654(nucleoplasm)//GO:0005634(nucleus)//GO:0005840(ribosome)//GO:0005615(extracellular space)//GO:0022625(cytosolic large ribosomal subunit)	GO:0003735(structural constituent of ribosome)//GO:0005515(protein binding)	GO:0007249(I-kappaB kinase/NF-kappaB signaling)//GO:0043123(positive regulation of I-kappaB kinase/NF-kappaB signaling)//GO:0006614(SRP-dependent cotranslational protein targeting to membrane)//GO:0016259(selenocysteine metabolic process)//GO:0051403(stress-activated MAPK cascade)//GO:0000724(double-strand break repair via homologous recombination)//GO:0000086(G2/M transition of mitotic cell cycl…
chr19	12986796	22051026	chr19:12986796-22051026	9064230	0	1	1	1	5	1	3.04301	5.49478	5.36531	5.44737	7.1616	5.3136	chr19	18699495	18703146	ENSG00000006015	C19orf60	+	protein_coding	3651	55049	-	HGNC:HGNC:26098|Ensembl:ENSG00000006015|HPRD:07948|Vega:OTTHUMG00000183112	19	19p13.11	chromosome 19 open reading frame 60			GO:0005515(protein binding)
chr19	12986796	22051026	chr19:12986796-22051026	9064230	0	1	1	1	5	1	3.04301	5.49478	5.36531	5.44737	7.1616	5.3136	chr19	18893583	18902123	ENSG00000105664	COMP	-	protein_coding	8540	1311	EDM1|EPD1|MED|PSACH|THBS5	MIM:600310|HGNC:HGNC:2227|Ensembl:ENSG00000105664|HPRD:02632|Vega:OTTHUMG00000169318	19	19p13.1	cartilage oligomeric matrix protein	hsa04145(Phagosome)//hsa04151(PI3K-Akt signaling pathway)//hsa04510(Focal adhesion)//hsa04512(ECM-receptor interaction)//hsa05144(Malaria)	GO:0005578(proteinaceous extracellular matrix)//GO:0031012(extracellular matrix)//GO:0070062(extracellular exosome)//GO:0005576(extracellular region)//GO:0005615(extracellular space)	GO:0002020(protease binding)//GO:0005518(collagen binding)//GO:0008201(heparin binding)//GO:0043395(heparan sulfate proteoglycan binding)//GO:0005201(extracellular matrix structural constituent)//GO:0005515(protein binding)//GO:0005509(calcium ion binding)	GO:0030198(extracellular matrix organization)//GO:0009887(organ morphogenesis)//GO:0060173(limb development)//GO:0001501(skeletal system development)//GO:0007155(cell adhesion)//GO:0043066(negative regulation of apoptotic process)//GO:0006915(apoptotic process)//GO:0003417(growth plate cartilage development)
chr19	12986796	22051026	chr19:12986796-22051026	9064230	0	1	1	1	5	1	3.04301	5.49478	5.36531	5.44737	7.1616	5.3136	chr19	19040010	19052070	ENSG00000051128	HOMER3	-	protein_coding	12060	9454	HOMER-3|VESL3	MIM:604800|HGNC:HGNC:17514|Ensembl:ENSG00000051128|HPRD:07270|Vega:OTTHUMG00000182995	19	19p13.11	homer scaffolding protein 3	hsa04068(FoxO signaling pathway)//hsa04724(Glutamatergic synapse)	GO:0005886(plasma membrane)//GO:0005575(cellular_component)//GO:0005829(cytosol)//GO:0014069(postsynaptic density)//GO:0030054(cell junction)//GO:0045178(basal part of cell)//GO:0045211(postsynaptic membrane)//GO:0005737(cytoplasm)	GO:0035256(G-protein coupled glutamate receptor binding)//GO:0005515(protein binding)//GO:0019904(protein domain specific binding)//GO:0008022(protein C-terminus binding)	GO:0007216(G-protein coupled glutamate receptor signaling pathway)//GO:0006605(protein targeting)
[truncated: 9,111 more rows]

## Sheet: S-table2
FaDu eccDNA (at least 1 raw split counts within 3 samples) Column A-E: eccDNA genomic position & length. Column F-K: split read counts of each sample. Column L-Q: normalized split read counts by edgeR packages. Column R-AI: gene annotation information of eccDNA. Ref: Circle-Map: Sensitive detection of circular DNAs at single-nucleotide resolution using guided realignment of partially aligned read…
[truncated: 11,690 more rows]

[truncated: 15 more sheets: S-table3, S-table4-up.FaDu_DDP_vs_FaDu, S-table4-down.FaDu_DDP_vs_FaDu, S-table5-up.FaDu-DDP_vs_FaDu, S-table5-down.FaDu-DDP_vs_FaDu, S-table6-up.FaDu-DDP_vs_FaDu, S-table6-down.FaDu-DDP_vs_FaDu, S-table7-up_FaDu-DDP_vs_FaDu, S-table7-down_FaDu-DDP_vs_FaDu, S-table8-up.FaDu_DDP_vs_FaDu, S-table8-down.FaDu_DDP_vs_FaDu, S-table9-up, S-table9-down, S-table10, S-table11]
